# Supplementary material for: Tetra­kis(μ-naphthalene-1-acetato-1:2κ2 O:O′)bis­(naphthalene-1-acetato)-1κ2 O,O′;2κ2 O,O′-bis­(1,10-phenanthroline)-1κ2 N,N′;2κ2 N,N′-europium(III)samarium(III)
Source: Acta Crystallogr Sect E Struct Rep Online. 2008 Oct 18;64(Pt 11):m1419–20. doi: 10.1107/S1600536808032960 (PMC2959786; doi:10.1107/S1600536808032960)
Supplement: Supplementary file 1 [file e-64-m1419-sup1.cif]

##############################################################################
###                                                                        ###
###        Electronic paper (Acta Crystallographica Section E)             ###
###                                                                        ###
##############################################################################
#                                                                            #
# This CIF contains the data in a paper accepted for publication in Acta     #
# Crystallographica Section E. It conforms to the requirements of Notes      #
# for Authors for Section E, and has been peer reviewed under the auspices   #
# of the IUCr Commission on Journals.                                        #
#                                                                            #
# Full details of the Crystallographic Information File format               #
# are given in the paper "The Crystallographic Information File (CIF):       #
# a New Standard Archive File for Crystallography" by S. R. Hall, F. H.      #
# Allen and I. D. Brown [Acta Cryst. (1991), A47, 655-685].                  #
#                                                                            #
# The current version of the core CIF dictionary is obtainable from          #
# ftp://ftp.iucr.org/pub/cif_core.dic. The current version number is 2.4.    #
#                                                                            #
# Software is freely available for graphical display of the structure(s) in  #
# this CIF.  For information consult the CIF home page http://www.iucr.org/  #
# cif/home.html                                                              #
#                                                                            #
# This file may be used for bona fide research purposes within the           #
# scientific community so long as proper attribution is given to the journal # 
# article from which it was obtained.                                        #
#                                                                            #
##############################################################################
                                             
data_I
_audit_creation_method     SHELXL-97
_chemical_name_systematic
;
Tetrakis(\m-naphthalene-1-acetato-1:2\k^2^O:O')bis(naphthalene-1-acetato)-\
1\k^2^O,O';2\k^2^O,O'-bis(1,10-phenanthroline)-1\k^2^N,N';2\k^2^N,N'-\
europium(III)samarium(III)
;
_chemical_name_common     ?
_chemical_formula_moiety     'C96 H70 Eu N4 O12 Sm'
_chemical_formula_sum     'C96 H70 Eu N4 O12 Sm'
_chemical_formula_iupac     '[Eu Sm (C12 H9 O2)6 (C12 H8 N2)2]'
_chemical_formula_weight     1773.87
_chemical_melting_point     ?
_symmetry_cell_setting     'triclinic'
_symmetry_space_group_name_H-M     'P -1'
_symmetry_space_group_name_Hall     '-P 1'
loop_
    _symmetry_equiv_pos_as_xyz
    'x, y, z'
    '-x, -y, -z'
_cell_length_a     11.9803(18)
_cell_length_b     12.4116(19)
_cell_length_c     15.041(3)
_cell_angle_alpha     76.333(3)
_cell_angle_beta     74.517(3)
_cell_angle_gamma     66.768(2)
_cell_volume     1958.8(5)
_cell_formula_units_Z     1
_cell_measurement_reflns_used     3440
_cell_measurement_theta_min     2.573
_cell_measurement_theta_max     25.09
_cell_measurement_temperature     298(2)
_exptl_crystal_description     block
_exptl_crystal_colour     colourless
_exptl_crystal_size_max     0.28
_exptl_crystal_size_mid     0.19
_exptl_crystal_size_min     0.15
_exptl_crystal_density_diffrn     1.504
_exptl_crystal_density_meas     ?
_exptl_crystal_density_method     'not measured'
_exptl_crystal_F_000     895
_exptl_absorpt_coefficient_mu     1.604
_exptl_absorpt_correction_type     multi-scan
_exptl_absorpt_process_details     '(SADABS; Sheldrick, 1996)'
_exptl_absorpt_correction_T_min     0.6623
_exptl_absorpt_correction_T_max     0.7949
_exptl_special_details
;
;
_diffrn_ambient_temperature     298(2)
_diffrn_radiation_type     MoK\a
_diffrn_radiation_wavelength     0.71073
_diffrn_radiation_source     'fine-focus sealed tube'
_diffrn_radiation_monochromator     graphite
_diffrn_measurement_device_type     'Bruker SMART 1000 CCD area-detector'
_diffrn_measurement_method     '\f and \w'
_diffrn_detector_area_resol_mean     ?
_diffrn_reflns_number     10253
_diffrn_reflns_av_R_equivalents     0.0319
_diffrn_reflns_av_sigmaI/netI     0.0743
_diffrn_reflns_theta_min     1.42
_diffrn_reflns_theta_max     25.01
_diffrn_reflns_theta_full     25.01
_diffrn_measured_fraction_theta_max     0.985
_diffrn_measured_fraction_theta_full     0.985
_diffrn_reflns_limit_h_min     -14
_diffrn_reflns_limit_h_max     14
_diffrn_reflns_limit_k_min     -14
_diffrn_reflns_limit_k_max     9
_diffrn_reflns_limit_l_min     -17
_diffrn_reflns_limit_l_max     16
_diffrn_standards_number     0
_diffrn_standards_interval_count     0
_diffrn_standards_interval_time     0
_diffrn_standards_decay_%     0
_refine_special_details
;
Refinement of <i>F</i>^2^ against ALL reflections. The weighted <i>R</i>-factor
<i>wR</i> and goodness of fit <i>S</i> are based on <i>F</i>^2^, conventional
<i>R</i>-factors <i>R</i> are based on <i>F</i>, with <i>F</i> set to zero for
negative <i>F</i>^2^. The threshold expression of <i>F</i>^2^ >
\s(<i>F</i>^2^) is used only for calculating <i>R</i>-factors(gt) <i>etc</i>.
and is not relevant to the choice of reflections for refinement.
<i>R</i>-factors based on <i>F</i>^2^ are statistically about twice as large
as those based on <i>F</i>, and <i>R</i>- factors based on ALL data will be
even larger.
;
_reflns_number_total     6796
_reflns_number_gt     4983
_reflns_threshold_expression     I>2\s(I)
_refine_ls_structure_factor_coef     Fsqd
_refine_ls_matrix_type     full
_refine_ls_R_factor_all     0.0833
_refine_ls_R_factor_gt     0.0515
_refine_ls_wR_factor_gt     0.1040
_refine_ls_wR_factor_ref     0.1281
_refine_ls_goodness_of_fit_ref     1.078
_refine_ls_restrained_S_all     1.078
_refine_ls_number_reflns     6796
_refine_ls_number_parameters     608
_refine_ls_number_restraints     0
_refine_ls_hydrogen_treatment     constr
_refine_ls_weighting_scheme     calc
_refine_ls_weighting_details
         'calc w=1/[\s^2^(Fo^2^)+(0.0343P)^2^+6.8621P] where P=(Fo^2^+2Fc^2^)/3'
_atom_sites_solution_hydrogens     geom
_atom_sites_solution_primary     direct
_atom_sites_solution_secondary     difmap
_refine_ls_shift/su_max     0.001
_refine_ls_shift/su_mean     0.000
_refine_diff_density_max     1.834
_refine_diff_density_min     -0.884
_refine_ls_extinction_method     none
_refine_ls_extinction_coef     ?
loop_
    _atom_type_symbol
    _atom_type_description
    _atom_type_scat_dispersion_real
    _atom_type_scat_dispersion_imag
    _atom_type_scat_source
    'C' 'C' 0.0033 0.0016
                         'International Tables Vol C Tables 4.2.6.8 and 6.1.1.4'
    'H' 'H' 0.0000 0.0000
                         'International Tables Vol C Tables 4.2.6.8 and 6.1.1.4'
    'N' 'N' 0.0061 0.0033
                         'International Tables Vol C Tables 4.2.6.8 and 6.1.1.4'
    'O' 'O' 0.0106 0.0060
                         'International Tables Vol C Tables 4.2.6.8 and 6.1.1.4'
    'Sm' 'Sm' -0.1638 3.4418
                         'International Tables Vol C Tables 4.2.6.8 and 6.1.1.4'
    'Eu' 'Eu' -0.1578 3.6682
                         'International Tables Vol C Tables 4.2.6.8 and 6.1.1.4'
_computing_data_collection     'SMART (Siemens, 1996)'
_computing_cell_refinement     'SAINT (Siemens, 1996)'
_computing_data_reduction     'SAINT (Siemens, 1996)'
_computing_structure_solution     'SHELXS97 (Sheldrick, 2008)'
_computing_structure_refinement     'SHELXL97 (Sheldrick, 2008)'
_computing_molecular_graphics     'SHELXTL (Sheldrick, 2008)'
_computing_publication_material     'SHELXTL (Sheldrick, 2008)'
loop_
    _atom_site_type_symbol
    _atom_site_label
    _atom_site_fract_x
    _atom_site_fract_y
    _atom_site_fract_z
    _atom_site_U_iso_or_equiv
    _atom_site_adp_type
    _atom_site_calc_flag
    _atom_site_refinement_flags
    _atom_site_occupancy
    _atom_site_disorder_assembly
    _atom_site_disorder_group
    Sm Sm1 1.07826(4) 0.83074(3) 1.04773(3) 0.04137(14) Uani d P 0.50 . .
    Eu Eu1 1.07826(4) 0.83074(3) 1.04773(3) 0.04137(14) Uani d P 0.50 . .
    N N1 1.2755(5) 0.6709(5) 1.1043(4) 0.0494(15) Uani d . 1 . .
    N N2 1.1592(6) 0.6211(5) 0.9953(4) 0.0523(16) Uani d . 1 . .
    O O1 0.9538(5) 0.8600(4) 0.9379(4) 0.0596(14) Uani d . 1 A .
    O O2 0.8419(5) 1.0516(4) 0.8993(4) 0.0586(14) Uani d . 1 . .
    O O3 1.0983(4) 1.0007(4) 0.9160(3) 0.0479(12) Uani d . 1 . .
    O O4 1.2420(5) 0.8254(4) 0.9026(3) 0.0546(14) Uani d . 1 . .
    O O5 0.9310(5) 0.7296(5) 1.1352(4) 0.0670(16) Uani d . 1 . .
    O O6 1.0279(5) 0.7739(5) 1.2167(4) 0.0621(15) Uani d . 1 . .
    C C1 0.8748(9) 0.9432(8) 0.8980(6) 0.069(3) Uani d . 1 . .
    C C2 0.843(2) 0.8996(15) 0.8199(15) 0.082(6) Uani d P 0.628(14) A 1
    H H2A 0.9206 0.8573 0.7816 0.098 Uiso calc PR 0.628(14) A 1
    H H2B 0.8023 0.8432 0.8505 0.098 Uiso calc PR 0.628(14) A 1
    C C3 0.762(4) 0.995(3) 0.755(3) 0.084(10) Uani d P 0.628(14) A 1
    C C4 0.818(3) 1.042(2) 0.6701(19) 0.098(7) Uani d P 0.628(14) A 1
    H H4 0.9035 1.0132 0.6515 0.117 Uiso calc PR 0.628(14) A 1
    C C5 0.745(3) 1.132(3) 0.613(3) 0.102(8) Uani d P 0.628(14) A 1
    H H5 0.7826 1.1638 0.5555 0.122 Uiso calc PR 0.628(14) A 1
    C C6 0.617(4) 1.175(4) 0.640(3) 0.100(11) Uani d P 0.628(14) A 1
    H H6 0.5688 1.2357 0.6020 0.120 Uiso calc PR 0.628(14) A 1
    C C7 0.562(7) 1.128(4) 0.726(4) 0.093(14) Uani d P 0.628(14) A 1
    C C8 0.634(4) 1.038(3) 0.783(2) 0.081(8) Uani d P 0.628(14) A 1
    C C9 0.578(3) 0.991(3) 0.869(2) 0.096(8) Uani d P 0.628(14) A 1
    H H9 0.6268 0.9302 0.9071 0.115 Uiso calc PR 0.628(14) A 1
    C C10 0.450(2) 1.0336(19) 0.8965(16) 0.112(7) Uani d P 0.628(14) A 1
    H H10 0.4130 1.0020 0.9536 0.134 Uiso calc PR 0.628(14) A 1
    C C11 0.378(2) 1.1238(19) 0.8390(18) 0.109(7) Uani d P 0.628(14) A 1
    H H11 0.2921 1.1526 0.8576 0.131 Uiso calc PR 0.628(14) A 1
    C C12 0.433(3) 1.171(2) 0.754(3) 0.102(9) Uani d P 0.628(14) A 1
    H H12 0.3850 1.2315 0.7152 0.123 Uiso calc PR 0.628(14) A 1
    C C2' 0.766(3) 0.906(3) 0.882(2) 0.081(9) Uani d P 0.372(14) A 2
    H H2'1 0.8018 0.8301 0.8602 0.097 Uiso calc PR 0.372(14) A 2
    H H2'2 0.7091 0.8990 0.9412 0.097 Uiso calc PR 0.372(14) A 2
    C C3' 0.694(6) 1.001(4) 0.810(4) 0.088(15) Uani d P 0.372(14) A 2
    C C4' 0.568(6) 1.060(4) 0.840(5) 0.093(14) Uani d P 0.372(14) A 2
    H H4' 0.5309 1.0457 0.9018 0.112 Uiso calc PR 0.372(14) A 2
    C C5' 0.497(8) 1.139(6) 0.776(6) 0.101(19) Uani d P 0.372(14) A 2
    H H5' 0.4130 1.1782 0.7956 0.121 Uiso calc PR 0.372(14) A 2
    C C6' 0.553(12) 1.160(8) 0.683(6) 0.10(3) Uani d P 0.372(14) A 2
    H H6' 0.5057 1.2132 0.6405 0.118 Uiso calc PR 0.372(14) A 2
    C C7' 0.679(7) 1.102(5) 0.654(4) 0.099(14) Uani d P 0.372(14) A 2
    C C8' 0.750(7) 1.022(6) 0.718(6) 0.102(8) Uani d P 0.372(14) A 2
    C C9' 0.876(4) 0.964(4) 0.688(3) 0.092(11) Uani d P 0.372(14) A 2
    H H9' 0.9229 0.9111 0.7308 0.110 Uiso calc PR 0.372(14) A 2
    C C10' 0.931(3) 0.985(3) 0.595(3) 0.104(11) Uani d P 0.372(14) A 2
    H H10' 1.0154 0.9461 0.5757 0.125 Uiso calc PR 0.372(14) A 2
    C C11' 0.860(4) 1.064(3) 0.532(3) 0.104(11) Uani d P 0.372(14) A 2
    H H11' 0.8976 1.0785 0.4695 0.125 Uiso calc PR 0.372(14) A 2
    C C12' 0.734(4) 1.123(3) 0.561(3) 0.095(13) Uani d P 0.372(14) A 2
    H H12' 0.6872 1.1759 0.5183 0.114 Uiso calc PR 0.372(14) A 2
    C C13 1.1879(7) 0.9282(7) 0.8676(5) 0.0476(18) Uani d . 1 . .
    C C14 1.2204(8) 0.9723(7) 0.7647(6) 0.068(2) Uani d . 1 . .
    H H14A 1.1490 0.9908 0.7375 0.082 Uiso calc R 1 . .
    H H14B 1.2340 1.0459 0.7590 0.082 Uiso calc R 1 . .
    C C15 1.3301(9) 0.8920(8) 0.7076(6) 0.070(2) Uani d . 1 . .
    C C16 1.4319(10) 0.9214(10) 0.6720(8) 0.094(3) Uani d . 1 . .
    H H16 1.4323 0.9900 0.6867 0.112 Uiso calc R 1 . .
    C C17 1.5371(12) 0.8548(12) 0.6142(9) 0.113(4) Uani d . 1 . .
    H H17 1.6058 0.8777 0.5913 0.136 Uiso calc R 1 . .
    C C18 1.5348(12) 0.7552(12) 0.5927(8) 0.110(4) Uani d . 1 . .
    H H18 1.6041 0.7089 0.5551 0.132 Uiso calc R 1 . .
    C C19 1.4310(11) 0.7202(10) 0.6254(7) 0.083(3) Uani d . 1 . .
    C C20 1.3258(9) 0.7906(9) 0.6834(6) 0.072(3) Uani d . 1 . .
    C C21 1.2229(10) 0.7551(10) 0.7136(7) 0.082(3) Uani d . 1 . .
    H H21 1.1526 0.7992 0.7518 0.099 Uiso calc R 1 . .
    C C22 1.2249(12) 0.6548(11) 0.6874(8) 0.099(3) Uani d . 1 . .
    H H22 1.1559 0.6321 0.7072 0.119 Uiso calc R 1 . .
    C C23 1.3300(14) 0.5884(12) 0.6315(9) 0.108(4) Uani d . 1 . .
    H H23 1.3308 0.5201 0.6156 0.130 Uiso calc R 1 . .
    C C24 1.4283(14) 0.6184(12) 0.6003(8) 0.108(4) Uani d . 1 . .
    H H24 1.4965 0.5728 0.5615 0.129 Uiso calc R 1 . .
    C C25 0.9553(8) 0.7250(7) 1.2119(6) 0.057(2) Uani d . 1 . .
    C C26 0.8989(8) 0.6632(8) 1.3013(6) 0.074(3) Uani d . 1 . .
    H H26A 0.8168 0.6703 1.2969 0.089 Uiso calc R 1 . .
    H H26B 0.8901 0.7020 1.3529 0.089 Uiso calc R 1 . .
    C C27 0.9768(8) 0.5329(8) 1.3208(6) 0.065(2) Uani d . 1 . .
    C C28 1.0766(9) 0.4782(8) 1.2587(7) 0.073(3) Uani d . 1 . .
    H H28 1.0975 0.5213 1.2014 0.087 Uiso calc R 1 . .
    C C29 1.1493(10) 0.3589(9) 1.2779(8) 0.087(3) Uani d . 1 . .
    H H29 1.2186 0.3234 1.2347 0.104 Uiso calc R 1 . .
    C C30 1.1168(10) 0.2952(9) 1.3615(8) 0.084(3) Uani d . 1 . .
    H H30 1.1644 0.2154 1.3742 0.101 Uiso calc R 1 . .
    C C31 1.0161(10) 0.3454(9) 1.4274(7) 0.073(3) Uani d . 1 . .
    C C32 0.9429(9) 0.4671(8) 1.4084(6) 0.066(2) Uani d . 1 . .
    C C33 0.8409(9) 0.5175(9) 1.4775(7) 0.078(3) Uani d . 1 . .
    H H33 0.7922 0.5972 1.4663 0.093 Uiso calc R 1 . .
    C C34 0.8125(10) 0.4506(11) 1.5611(7) 0.089(3) Uani d . 1 . .
    H H34 0.7444 0.4846 1.6057 0.107 Uiso calc R 1 . .
    C C35 0.8843(12) 0.3342(11) 1.5785(8) 0.097(3) Uani d . 1 . .
    H H35 0.8640 0.2904 1.6356 0.116 Uiso calc R 1 . .
    C C36 0.9831(11) 0.2804(10) 1.5165(8) 0.093(3) Uani d . 1 . .
    H H36 1.0302 0.2009 1.5312 0.111 Uiso calc R 1 . .
    C C37 1.3295(7) 0.6925(7) 1.1601(6) 0.059(2) Uani d . 1 . .
    H H37 1.2984 0.7680 1.1768 0.071 Uiso calc R 1 . .
    C C38 1.4318(8) 0.6071(8) 1.1957(6) 0.071(3) Uani d . 1 . .
    H H38 1.4674 0.6263 1.2348 0.085 Uiso calc R 1 . .
    C C39 1.4777(8) 0.4974(8) 1.1727(6) 0.074(3) Uani d . 1 . .
    H H39 1.5464 0.4407 1.1951 0.088 Uiso calc R 1 . .
    C C40 1.4237(7) 0.4685(7) 1.1161(6) 0.059(2) Uani d . 1 . .
    C C41 1.3198(7) 0.5590(6) 1.0821(5) 0.052(2) Uani d . 1 . .
    C C42 1.2593(7) 0.5333(6) 1.0247(5) 0.052(2) Uani d . 1 . .
    C C43 1.3026(8) 0.4186(7) 1.0016(6) 0.063(2) Uani d . 1 . .
    C C44 1.2385(9) 0.3975(8) 0.9463(7) 0.079(3) Uani d . 1 . .
    H H44 1.2648 0.3226 0.9293 0.094 Uiso calc R 1 . .
    C C45 1.1390(9) 0.4843(8) 0.9172(7) 0.073(3) Uani d . 1 . .
    H H45 1.0959 0.4704 0.8806 0.087 Uiso calc R 1 . .
    C C46 1.1024(8) 0.5956(7) 0.9435(6) 0.065(2) Uani d . 1 . .
    H H46 1.0338 0.6554 0.9233 0.078 Uiso calc R 1 . .
    C C47 1.4646(9) 0.3538(8) 1.0900(7) 0.075(3) Uani d . 1 . .
    H H47 1.5320 0.2938 1.1118 0.090 Uiso calc R 1 . .
    C C48 1.4090(9) 0.3303(8) 1.0353(7) 0.075(3) Uani d . 1 . .
    H H48 1.4397 0.2549 1.0185 0.090 Uiso calc R 1 . .
loop_
    _atom_site_aniso_label
    _atom_site_aniso_U_11
    _atom_site_aniso_U_22
    _atom_site_aniso_U_33
    _atom_site_aniso_U_12
    _atom_site_aniso_U_13
    _atom_site_aniso_U_23
    Sm1 0.0466(2) 0.0276(2) 0.0416(2) -0.00271(15) -0.01227(16) -0.00413(14)
    Eu1 0.0466(2) 0.0276(2) 0.0416(2) -0.00271(15) -0.01227(16) -0.00413(14)
    N1 0.047(4) 0.041(4) 0.049(4) -0.003(3) -0.013(3) -0.004(3)
    N2 0.059(4) 0.033(3) 0.059(4) -0.010(3) -0.007(3) -0.012(3)
    O1 0.073(4) 0.040(3) 0.067(4) -0.007(3) -0.036(3) -0.006(3)
    O2 0.075(4) 0.037(3) 0.077(4) -0.016(3) -0.043(3) -0.005(3)
    O3 0.049(3) 0.033(3) 0.048(3) 0.000(2) -0.006(2) -0.008(2)
    O4 0.057(3) 0.033(3) 0.051(3) 0.002(2) -0.005(3) -0.004(2)
    O5 0.081(4) 0.059(4) 0.063(4) -0.030(3) -0.009(3) -0.009(3)
    O6 0.062(4) 0.060(4) 0.049(3) -0.012(3) -0.012(3) 0.002(3)
    C1 0.088(7) 0.054(6) 0.083(7) -0.024(5) -0.049(6) -0.008(5)
    C2 0.097(14) 0.066(10) 0.099(15) -0.019(10) -0.054(12) -0.019(10)
    C3 0.10(2) 0.069(15) 0.10(3) -0.028(17) -0.06(2) -0.017(17)
    C4 0.11(2) 0.084(18) 0.11(2) -0.025(17) -0.047(18) -0.013(15)
    C5 0.12(2) 0.085(16) 0.11(2) -0.028(17) -0.047(19) -0.008(15)
    C6 0.11(3) 0.08(2) 0.11(3) -0.02(2) -0.06(2) -0.007(19)
    C7 0.11(4) 0.08(2) 0.11(5) -0.03(3) -0.06(3) -0.01(3)
    C8 0.10(2) 0.068(15) 0.10(2) -0.025(14) -0.06(2) -0.019(15)
    C9 0.11(2) 0.076(17) 0.11(2) -0.019(16) -0.046(16) -0.017(14)
    C10 0.122(19) 0.098(16) 0.117(17) -0.025(15) -0.040(15) -0.026(13)
    C11 0.119(19) 0.090(15) 0.12(2) -0.017(13) -0.045(16) -0.035(14)
    C12 0.12(2) 0.084(16) 0.11(2) -0.018(16) -0.06(2) -0.020(14)
    C2' 0.10(2) 0.066(18) 0.09(2) -0.027(18) -0.051(19) -0.013(17)
    C3' 0.11(4) 0.07(2) 0.10(4) -0.03(3) -0.05(4) -0.02(3)
    C4' 0.11(4) 0.08(3) 0.11(4) -0.02(3) -0.05(3) -0.01(3)
    C5' 0.11(6) 0.08(3) 0.11(6) -0.02(4) -0.06(4) -0.02(3)
    C6' 0.11(7) 0.08(5) 0.11(9) -0.03(5) -0.05(6) -0.01(5)
    C7' 0.11(4) 0.08(3) 0.11(4) -0.02(3) -0.05(4) -0.01(3)
    C8' 0.12(2) 0.085(16) 0.11(2) -0.028(17) -0.047(19) -0.008(15)
    C9' 0.11(3) 0.07(3) 0.10(3) -0.03(2) -0.05(3) -0.01(2)
    C10' 0.12(3) 0.08(2) 0.11(3) -0.03(2) -0.05(2) -0.02(2)
    C11' 0.12(3) 0.09(2) 0.11(3) -0.03(2) -0.05(2) -0.01(2)
    C12' 0.12(3) 0.08(2) 0.10(3) -0.03(2) -0.06(3) -0.02(2)
    C13 0.050(5) 0.038(4) 0.052(5) -0.012(4) -0.006(4) -0.013(4)
    C14 0.073(6) 0.051(5) 0.056(5) -0.009(4) 0.006(4) -0.009(4)
    C15 0.072(6) 0.064(6) 0.063(6) -0.018(5) 0.001(5) -0.014(5)
    C16 0.088(8) 0.084(8) 0.096(8) -0.029(7) 0.009(7) -0.026(6)
    C17 0.096(9) 0.111(10) 0.110(10) -0.026(8) 0.012(7) -0.029(8)
    C18 0.093(9) 0.101(10) 0.100(9) -0.005(8) 0.006(7) -0.028(8)
    C19 0.092(8) 0.080(8) 0.072(7) -0.017(6) -0.015(6) -0.026(6)
    C20 0.079(7) 0.069(6) 0.063(6) -0.015(5) -0.015(5) -0.016(5)
    C21 0.086(8) 0.082(8) 0.075(7) -0.022(6) -0.017(6) -0.017(6)
    C22 0.105(9) 0.099(9) 0.096(9) -0.032(8) -0.024(7) -0.021(7)
    C23 0.124(11) 0.106(10) 0.095(10) -0.024(9) -0.030(9) -0.032(8)
    C24 0.113(11) 0.103(10) 0.081(8) -0.006(8) -0.015(8) -0.028(7)
    C25 0.053(5) 0.040(5) 0.059(6) -0.009(4) -0.001(4) 0.002(4)
    C26 0.071(6) 0.063(6) 0.065(6) -0.019(5) 0.004(5) 0.003(5)
    C27 0.069(6) 0.059(6) 0.064(6) -0.028(5) -0.009(5) -0.001(4)
    C28 0.074(6) 0.064(6) 0.068(6) -0.024(5) 0.001(5) -0.004(5)
    C29 0.085(7) 0.070(7) 0.089(8) -0.018(6) -0.005(6) -0.011(6)
    C30 0.091(8) 0.070(7) 0.087(8) -0.026(6) -0.027(6) 0.001(6)
    C31 0.087(7) 0.070(7) 0.071(6) -0.042(6) -0.022(6) 0.007(5)
    C32 0.074(6) 0.069(6) 0.064(6) -0.039(5) -0.015(5) -0.001(5)
    C33 0.083(7) 0.082(7) 0.068(6) -0.037(6) -0.013(5) 0.001(5)
    C34 0.091(8) 0.098(9) 0.076(7) -0.046(7) -0.008(6) 0.000(6)
    C35 0.112(10) 0.098(9) 0.075(8) -0.046(8) -0.021(7) 0.015(7)
    C36 0.106(9) 0.080(8) 0.088(8) -0.039(7) -0.024(7) 0.010(6)
    C37 0.053(5) 0.054(5) 0.059(5) -0.004(4) -0.020(4) -0.006(4)
    C38 0.059(6) 0.072(7) 0.065(6) -0.005(5) -0.025(5) 0.001(5)
    C39 0.056(6) 0.059(6) 0.072(6) 0.002(5) -0.014(5) 0.014(5)
    C40 0.048(5) 0.040(5) 0.062(5) -0.001(4) -0.004(4) 0.007(4)
    C41 0.047(5) 0.038(4) 0.051(5) -0.005(4) -0.001(4) 0.004(3)
    C42 0.051(5) 0.033(4) 0.056(5) -0.008(4) 0.002(4) -0.004(3)
    C43 0.063(6) 0.037(5) 0.073(6) -0.013(4) 0.002(5) -0.006(4)
    C44 0.083(7) 0.043(5) 0.089(7) -0.008(5) 0.005(6) -0.019(5)
    C45 0.083(7) 0.055(6) 0.085(7) -0.026(5) -0.010(5) -0.025(5)
    C46 0.071(6) 0.048(5) 0.076(6) -0.018(4) -0.014(5) -0.017(4)
    C47 0.064(6) 0.045(6) 0.081(7) -0.001(5) 0.000(5) 0.007(5)
    C48 0.072(6) 0.038(5) 0.083(7) -0.003(5) 0.009(5) -0.009(5)
_geom_special_details
;
All e.s.d.'s (except the e.s.d. in the dihedral angle between two l.s. planes)
are estimated using the full covariance matrix. The cell e.s.d.'s are taken
into account individually in the estimation of e.s.d.'s in distances, angles
and torsion angles; correlations between e.s.d.'s in cell parameters are only
used when they are defined by crystal symmetry. An approximate (isotropic)
treatment of cell e.s.d.'s is used for estimating e.s.d.'s involving l.s.
planes.
;
loop_
    _geom_bond_atom_site_label_1
    _geom_bond_atom_site_label_2
    _geom_bond_site_symmetry_2
    _geom_bond_distance
    _geom_bond_publ_flag
    Sm1 O3 2_777 2.362(4) y
    Sm1 O1 . 2.385(5) y
    Sm1 O2 2_777 2.396(5) y
    Sm1 O6 . 2.447(5) y
    Sm1 O5 . 2.479(6) y
    Sm1 O4 . 2.509(5) y
    Sm1 O3 . 2.570(5) y
    Sm1 N1 . 2.612(6) y
    Sm1 N2 . 2.627(6) y
    Sm1 Eu1 2_777 3.9500(9) ?
    Sm1 Sm1 2_777 3.9500(9) ?
    N1 C37 . 1.314(9) ?
    N1 C41 . 1.366(9) ?
    N2 C46 . 1.320(10) ?
    N2 C42 . 1.358(9) ?
    O1 C1 . 1.250(9) ?
    O2 C1 . 1.247(9) ?
    O2 Sm1 2_777 2.396(5) ?
    O2 Eu1 2_777 2.396(5) ?
    O3 C13 . 1.274(8) ?
    O3 Eu1 2_777 2.362(4) ?
    O3 Sm1 2_777 2.362(4) ?
    O4 C13 . 1.240(8) ?
    O5 C25 . 1.248(10) ?
    O6 C25 . 1.264(10) ?
    C1 C2 . 1.586(17) ?
    C1 C2' . 1.63(3) ?
    C2 C3 . 1.53(3) ?
    C2 H2A . 0.9700 ?
    C2 H2B . 0.9700 ?
    C3 C4 . 1.39(5) ?
    C3 C8 . 1.39(6) ?
    C4 C5 . 1.39(4) ?
    C4 H4 . 0.9300 ?
    C5 C6 . 1.39(5) ?
    C5 H5 . 0.9300 ?
    C6 C7 . 1.39(8) ?
    C6 H6 . 0.9300 ?
    C7 C8 . 1.39(6) ?
    C7 C12 . 1.39(9) ?
    C8 C9 . 1.39(5) ?
    C9 C10 . 1.39(4) ?
    C9 H9 . 0.9300 ?
    C10 C11 . 1.39(3) ?
    C10 H10 . 0.9300 ?
    C11 C12 . 1.39(4) ?
    C11 H11 . 0.9300 ?
    C12 H12 . 0.9300 ?
    C2' C3' . 1.55(6) ?
    C2' H2'1 . 0.9700 ?
    C2' H2'2 . 0.9700 ?
    C3' C4' . 1.39(8) ?
    C3' C8' . 1.39(11) ?
    C4' C5' . 1.39(9) ?
    C4' H4' . 0.9300 ?
    C5' C6' . 1.39(14) ?
    C5' H5' . 0.9300 ?
    C6' C7' . 1.39(15) ?
    C6' H6' . 0.9300 ?
    C7' C12' . 1.39(8) ?
    C7' C8' . 1.39(8) ?
    C8' C9' . 1.39(9) ?
    C9' C10' . 1.39(5) ?
    C9' H9' . 0.9300 ?
    C10' C11' . 1.39(4) ?
    C10' H10' . 0.9300 ?
    C11' C12' . 1.39(5) ?
    C11' H11' . 0.9300 ?
    C12' H12' . 0.9300 ?
    C13 C14 . 1.514(10) ?
    C14 C15 . 1.492(11) ?
    C14 H14A . 0.9700 ?
    C14 H14B . 0.9700 ?
    C15 C16 . 1.348(13) ?
    C15 C20 . 1.414(13) ?
    C16 C17 . 1.400(14) ?
    C16 H16 . 0.9300 ?
    C17 C18 . 1.361(16) ?
    C17 H17 . 0.9300 ?
    C18 C19 . 1.406(15) ?
    C18 H18 . 0.9300 ?
    C19 C24 . 1.417(16) ?
    C19 C20 . 1.419(13) ?
    C20 C21 . 1.399(13) ?
    C21 C22 . 1.381(14) ?
    C21 H21 . 0.9300 ?
    C22 C23 . 1.384(16) ?
    C22 H22 . 0.9300 ?
    C23 C24 . 1.310(16) ?
    C23 H23 . 0.9300 ?
    C24 H24 . 0.9300 ?
    C25 C26 . 1.513(11) ?
    C26 C27 . 1.518(12) ?
    C26 H26A . 0.9700 ?
    C26 H26B . 0.9700 ?
    C27 C28 . 1.351(12) ?
    C27 C32 . 1.426(11) ?
    C28 C29 . 1.396(12) ?
    C28 H28 . 0.9300 ?
    C29 C30 . 1.367(13) ?
    C29 H29 . 0.9300 ?
    C30 C31 . 1.374(13) ?
    C30 H30 . 0.9300 ?
    C31 C32 . 1.421(13) ?
    C31 C36 . 1.435(13) ?
    C32 C33 . 1.411(12) ?
    C33 C34 . 1.374(12) ?
    C33 H33 . 0.9300 ?
    C34 C35 . 1.362(14) ?
    C34 H34 . 0.9300 ?
    C35 C36 . 1.341(15) ?
    C35 H35 . 0.9300 ?
    C36 H36 . 0.9300 ?
    C37 C38 . 1.404(10) ?
    C37 H37 . 0.9300 ?
    C38 C39 . 1.344(12) ?
    C38 H38 . 0.9300 ?
    C39 C40 . 1.377(12) ?
    C39 H39 . 0.9300 ?
    C40 C47 . 1.426(12) ?
    C40 C41 . 1.427(10) ?
    C41 C42 . 1.421(11) ?
    C42 C43 . 1.404(11) ?
    C43 C44 . 1.399(13) ?
    C43 C48 . 1.437(12) ?
    C44 C45 . 1.348(12) ?
    C44 H44 . 0.9300 ?
    C45 C46 . 1.394(11) ?
    C45 H45 . 0.9300 ?
    C46 H46 . 0.9300 ?
    C47 C48 . 1.328(13) ?
    C47 H47 . 0.9300 ?
    C48 H48 . 0.9300 ?
loop_
    _geom_angle_atom_site_label_1
    _geom_angle_atom_site_label_2
    _geom_angle_atom_site_label_3
    _geom_angle_site_symmetry_1
    _geom_angle_site_symmetry_3
    _geom_angle
    _geom_angle_publ_flag
    O3 Sm1 O1 2_777 . 75.35(17) ?
    O3 Sm1 O2 2_777 2_777 76.63(18) ?
    O1 Sm1 O2 . 2_777 136.94(17) ?
    O3 Sm1 O6 2_777 . 80.85(17) ?
    O1 Sm1 O6 . . 126.6(2) ?
    O2 Sm1 O6 2_777 . 79.5(2) ?
    O3 Sm1 O5 2_777 . 81.14(18) ?
    O1 Sm1 O5 . . 76.8(2) ?
    O2 Sm1 O5 2_777 . 129.6(2) ?
    O6 Sm1 O5 . . 52.4(2) ?
    O3 Sm1 O4 2_777 . 124.70(16) ?
    O1 Sm1 O4 . . 82.14(18) ?
    O2 Sm1 O4 2_777 . 87.72(19) ?
    O6 Sm1 O4 . . 147.99(18) ?
    O5 Sm1 O4 . . 140.92(18) ?
    O3 Sm1 O3 2_777 . 73.64(18) ?
    O1 Sm1 O3 . . 69.34(17) ?
    O2 Sm1 O3 2_777 . 71.77(17) ?
    O6 Sm1 O3 . . 145.08(18) ?
    O5 Sm1 O3 . . 141.76(18) ?
    O4 Sm1 O3 . . 51.14(15) ?
    O3 Sm1 N1 2_777 . 144.94(18) ?
    O1 Sm1 N1 . . 138.67(19) ?
    O2 Sm1 N1 2_777 . 78.07(19) ?
    O6 Sm1 N1 . . 70.97(18) ?
    O5 Sm1 N1 . . 97.0(2) ?
    O4 Sm1 N1 . . 77.75(17) ?
    O3 Sm1 N1 . . 120.13(17) ?
    O3 Sm1 N2 2_777 . 145.13(19) ?
    O1 Sm1 N2 . . 76.94(19) ?
    O2 Sm1 N2 2_777 . 138.0(2) ?
    O6 Sm1 N2 . . 99.40(19) ?
    O5 Sm1 N2 . . 72.25(19) ?
    O4 Sm1 N2 . . 71.10(18) ?
    O3 Sm1 N2 . . 115.18(17) ?
    N1 Sm1 N2 . . 62.5(2) ?
    O3 Sm1 Eu1 2_777 2_777 38.63(11) ?
    O1 Sm1 Eu1 . 2_777 67.62(12) ?
    O2 Sm1 Eu1 2_777 2_777 70.01(12) ?
    O6 Sm1 Eu1 . 2_777 116.00(13) ?
    O5 Sm1 Eu1 . 2_777 114.77(14) ?
    O4 Sm1 Eu1 . 2_777 86.11(11) ?
    O3 Sm1 Eu1 . 2_777 35.01(10) ?
    N1 Sm1 Eu1 . 2_777 144.69(14) ?
    N2 Sm1 Eu1 . 2_777 140.12(14) ?
    O3 Sm1 Sm1 2_777 2_777 38.63(11) ?
    O1 Sm1 Sm1 . 2_777 67.62(12) ?
    O2 Sm1 Sm1 2_777 2_777 70.01(12) ?
    O6 Sm1 Sm1 . 2_777 116.00(13) ?
    O5 Sm1 Sm1 . 2_777 114.77(14) ?
    O4 Sm1 Sm1 . 2_777 86.11(11) ?
    O3 Sm1 Sm1 . 2_777 35.01(10) ?
    N1 Sm1 Sm1 . 2_777 144.69(14) ?
    N2 Sm1 Sm1 . 2_777 140.12(14) ?
    Eu1 Sm1 Sm1 2_777 2_777 0.000(14) ?
    C37 N1 C41 . . 118.0(7) ?
    C37 N1 Sm1 . . 121.5(5) ?
    C41 N1 Sm1 . . 120.4(5) ?
    C46 N2 C42 . . 117.8(7) ?
    C46 N2 Sm1 . . 122.0(5) ?
    C42 N2 Sm1 . . 120.2(5) ?
    C1 O1 Sm1 . . 138.5(5) ?
    C1 O2 Sm1 . 2_777 133.7(5) ?
    C1 O2 Eu1 . 2_777 133.7(5) ?
    C13 O3 Eu1 . 2_777 159.7(5) ?
    C13 O3 Sm1 . 2_777 159.7(5) ?
    C13 O3 Sm1 . . 90.9(4) ?
    Eu1 O3 Sm1 2_777 . 106.36(18) ?
    Sm1 O3 Sm1 2_777 . 106.36(18) ?
    C13 O4 Sm1 . . 94.6(4) ?
    C25 O5 Sm1 . . 93.1(5) ?
    C25 O6 Sm1 . . 94.2(5) ?
    O2 C1 O1 . . 128.1(8) ?
    O2 C1 C2 . . 119.5(9) ?
    O1 C1 C2 . . 110.6(9) ?
    O2 C1 C2' . . 112.8(13) ?
    O1 C1 C2' . . 113.6(12) ?
    C3 C2 C1 . . 116.9(16) ?
    C3 C2 H2A . . 108.1 ?
    C1 C2 H2A . . 108.1 ?
    C3 C2 H2B . . 108.1 ?
    C1 C2 H2B . . 108.1 ?
    H2A C2 H2B . . 107.3 ?
    C4 C3 C8 . . 120(3) ?
    C4 C3 C2 . . 119(3) ?
    C8 C3 C2 . . 121(4) ?
    C3 C4 C5 . . 120(4) ?
    C3 C4 H4 . . 120.0 ?
    C5 C4 H4 . . 120.0 ?
    C4 C5 C6 . . 120(4) ?
    C4 C5 H5 . . 120.0 ?
    C6 C5 H5 . . 120.0 ?
    C5 C6 C7 . . 120(4) ?
    C5 C6 H6 . . 120.0 ?
    C7 C6 H6 . . 120.0 ?
    C8 C7 C12 . . 120(6) ?
    C8 C7 C6 . . 120(6) ?
    C12 C7 C6 . . 120(4) ?
    C3 C8 C7 . . 120(4) ?
    C3 C8 C9 . . 120(4) ?
    C7 C8 C9 . . 120(5) ?
    C10 C9 C8 . . 120(3) ?
    C10 C9 H9 . . 120.0 ?
    C8 C9 H9 . . 120.0 ?
    C11 C10 C9 . . 120(2) ?
    C11 C10 H10 . . 120.0 ?
    C9 C10 H10 . . 120.0 ?
    C10 C11 C12 . . 120(3) ?
    C10 C11 H11 . . 120.0 ?
    C12 C11 H11 . . 120.0 ?
    C11 C12 C7 . . 120(4) ?
    C11 C12 H12 . . 120.0 ?
    C7 C12 H12 . . 120.0 ?
    C3' C2' C1 . . 110(3) ?
    C3' C2' H2'1 . . 109.7 ?
    C1 C2' H2'1 . . 109.7 ?
    C3' C2' H2'2 . . 109.7 ?
    C1 C2' H2'2 . . 109.7 ?
    H2'1 C2' H2'2 . . 108.2 ?
    C4' C3' C8' . . 120(7) ?
    C4' C3' C2' . . 118(5) ?
    C8' C3' C2' . . 122(6) ?
    C3' C4' C5' . . 120(8) ?
    C3' C4' H4' . . 120.0 ?
    C5' C4' H4' . . 120.0 ?
    C6' C5' C4' . . 120(8) ?
    C6' C5' H5' . . 120.0 ?
    C4' C5' H5' . . 120.0 ?
    C7' C6' C5' . . 120(8) ?
    C7' C6' H6' . . 120.0 ?
    C5' C6' H6' . . 120.0 ?
    C6' C7' C12' . . 120(6) ?
    C6' C7' C8' . . 120(7) ?
    C12' C7' C8' . . 120(7) ?
    C3' C8' C9' . . 120(6) ?
    C3' C8' C7' . . 120(7) ?
    C9' C8' C7' . . 120(8) ?
    C10' C9' C8' . . 120(5) ?
    C10' C9' H9' . . 120.0 ?
    C8' C9' H9' . . 120.0 ?
    C9' C10' C11' . . 120(4) ?
    C9' C10' H10' . . 120.0 ?
    C11' C10' H10' . . 120.0 ?
    C10' C11' C12' . . 120(4) ?
    C10' C11' H11' . . 120.0 ?
    C12' C11' H11' . . 120.0 ?
    C7' C12' C11' . . 120(5) ?
    C7' C12' H12' . . 120.0 ?
    C11' C12' H12' . . 120.0 ?
    O4 C13 O3 . . 121.4(7) ?
    O4 C13 C14 . . 122.0(7) ?
    O3 C13 C14 . . 116.5(7) ?
    C15 C14 C13 . . 117.6(7) ?
    C15 C14 H14A . . 107.9 ?
    C13 C14 H14A . . 107.9 ?
    C15 C14 H14B . . 107.9 ?
    C13 C14 H14B . . 107.9 ?
    H14A C14 H14B . . 107.2 ?
    C16 C15 C20 . . 119.0(9) ?
    C16 C15 C14 . . 119.6(9) ?
    C20 C15 C14 . . 121.2(9) ?
    C15 C16 C17 . . 123.8(11) ?
    C15 C16 H16 . . 118.1 ?
    C17 C16 H16 . . 118.1 ?
    C18 C17 C16 . . 117.5(12) ?
    C18 C17 H17 . . 121.3 ?
    C16 C17 H17 . . 121.3 ?
    C17 C18 C19 . . 122.0(12) ?
    C17 C18 H18 . . 119.0 ?
    C19 C18 H18 . . 119.0 ?
    C18 C19 C24 . . 121.5(12) ?
    C18 C19 C20 . . 118.8(11) ?
    C24 C19 C20 . . 119.6(11) ?
    C21 C20 C15 . . 123.5(9) ?
    C21 C20 C19 . . 117.7(10) ?
    C15 C20 C19 . . 118.8(10) ?
    C22 C21 C20 . . 120.5(11) ?
    C22 C21 H21 . . 119.7 ?
    C20 C21 H21 . . 119.7 ?
    C21 C22 C23 . . 119.7(12) ?
    C21 C22 H22 . . 120.1 ?
    C23 C22 H22 . . 120.1 ?
    C24 C23 C22 . . 122.3(14) ?
    C24 C23 H23 . . 118.9 ?
    C22 C23 H23 . . 118.9 ?
    C23 C24 C19 . . 120.1(13) ?
    C23 C24 H24 . . 119.9 ?
    C19 C24 H24 . . 119.9 ?
    O5 C25 O6 . . 120.0(7) ?
    O5 C25 C26 . . 121.7(9) ?
    O6 C25 C26 . . 118.2(9) ?
    C25 C26 C27 . . 112.2(7) ?
    C25 C26 H26A . . 109.2 ?
    C27 C26 H26A . . 109.2 ?
    C25 C26 H26B . . 109.2 ?
    C27 C26 H26B . . 109.2 ?
    H26A C26 H26B . . 107.9 ?
    C28 C27 C32 . . 119.5(9) ?
    C28 C27 C26 . . 122.4(8) ?
    C32 C27 C26 . . 118.2(8) ?
    C27 C28 C29 . . 122.0(9) ?
    C27 C28 H28 . . 119.0 ?
    C29 C28 H28 . . 119.0 ?
    C30 C29 C28 . . 118.8(10) ?
    C30 C29 H29 . . 120.6 ?
    C28 C29 H29 . . 120.6 ?
    C29 C30 C31 . . 122.0(10) ?
    C29 C30 H30 . . 119.0 ?
    C31 C30 H30 . . 119.0 ?
    C30 C31 C32 . . 119.2(9) ?
    C30 C31 C36 . . 122.6(10) ?
    C32 C31 C36 . . 118.2(10) ?
    C33 C32 C31 . . 118.4(9) ?
    C33 C32 C27 . . 123.1(9) ?
    C31 C32 C27 . . 118.5(9) ?
    C34 C33 C32 . . 120.9(10) ?
    C34 C33 H33 . . 119.5 ?
    C32 C33 H33 . . 119.5 ?
    C35 C34 C33 . . 119.9(11) ?
    C35 C34 H34 . . 120.1 ?
    C33 C34 H34 . . 120.1 ?
    C36 C35 C34 . . 122.6(11) ?
    C36 C35 H35 . . 118.7 ?
    C34 C35 H35 . . 118.7 ?
    C35 C36 C31 . . 120.0(11) ?
    C35 C36 H36 . . 120.0 ?
    C31 C36 H36 . . 120.0 ?
    N1 C37 C38 . . 123.1(8) ?
    N1 C37 H37 . . 118.4 ?
    C38 C37 H37 . . 118.4 ?
    C39 C38 C37 . . 119.3(9) ?
    C39 C38 H38 . . 120.3 ?
    C37 C38 H38 . . 120.3 ?
    C38 C39 C40 . . 120.3(8) ?
    C38 C39 H39 . . 119.8 ?
    C40 C39 H39 . . 119.8 ?
    C39 C40 C47 . . 124.0(8) ?
    C39 C40 C41 . . 117.8(8) ?
    C47 C40 C41 . . 118.2(9) ?
    N1 C41 C42 . . 118.5(7) ?
    N1 C41 C40 . . 121.4(8) ?
    C42 C41 C40 . . 120.1(7) ?
    N2 C42 C43 . . 122.1(8) ?
    N2 C42 C41 . . 118.3(7) ?
    C43 C42 C41 . . 119.5(8) ?
    C44 C43 C42 . . 117.3(8) ?
    C44 C43 C48 . . 123.7(9) ?
    C42 C43 C48 . . 119.0(9) ?
    C45 C44 C43 . . 120.7(9) ?
    C45 C44 H44 . . 119.6 ?
    C43 C44 H44 . . 119.6 ?
    C44 C45 C46 . . 118.1(9) ?
    C44 C45 H45 . . 120.9 ?
    C46 C45 H45 . . 120.9 ?
    N2 C46 C45 . . 124.0(9) ?
    N2 C46 H46 . . 118.0 ?
    C45 C46 H46 . . 118.0 ?
    C48 C47 C40 . . 121.7(9) ?
    C48 C47 H47 . . 119.1 ?
    C40 C47 H47 . . 119.1 ?
    C47 C48 C43 . . 121.5(9) ?
    C47 C48 H48 . . 119.3 ?
    C43 C48 H48 . . 119.3 ?
loop_
    _geom_torsion_atom_site_label_1
    _geom_torsion_atom_site_label_2
    _geom_torsion_atom_site_label_3
    _geom_torsion_atom_site_label_4
    _geom_torsion_site_symmetry_1
    _geom_torsion_site_symmetry_2
    _geom_torsion_site_symmetry_3
    _geom_torsion_site_symmetry_4
    _geom_torsion
    _geom_torsion_publ_flag
    O3 Sm1 N1 C37 2_777 . . . -26.9(7) ?
    O1 Sm1 N1 C37 . . . . 170.6(5) ?
    O2 Sm1 N1 C37 2_777 . . . 17.6(6) ?
    O6 Sm1 N1 C37 . . . . -65.3(6) ?
    O5 Sm1 N1 C37 . . . . -111.4(6) ?
    O4 Sm1 N1 C37 . . . . 107.9(6) ?
    O3 Sm1 N1 C37 . . . . 78.1(6) ?
    N2 Sm1 N1 C37 . . . . -177.2(6) ?
    Eu1 Sm1 N1 C37 2_777 . . . 43.1(7) ?
    Sm1 Sm1 N1 C37 2_777 . . . 43.1(7) ?
    O3 Sm1 N1 C41 2_777 . . . 148.1(5) ?
    O1 Sm1 N1 C41 . . . . -14.4(7) ?
    O2 Sm1 N1 C41 2_777 . . . -167.3(6) ?
    O6 Sm1 N1 C41 . . . . 109.8(6) ?
    O5 Sm1 N1 C41 . . . . 63.6(5) ?
    O4 Sm1 N1 C41 . . . . -77.1(5) ?
    O3 Sm1 N1 C41 . . . . -106.8(5) ?
    N2 Sm1 N1 C41 . . . . -2.2(5) ?
    Eu1 Sm1 N1 C41 2_777 . . . -141.9(4) ?
    Sm1 Sm1 N1 C41 2_777 . . . -141.9(4) ?
    O3 Sm1 N2 C46 2_777 . . . 28.9(8) ?
    O1 Sm1 N2 C46 . . . . -9.2(6) ?
    O2 Sm1 N2 C46 2_777 . . . -158.9(6) ?
    O6 Sm1 N2 C46 . . . . 116.3(6) ?
    O5 Sm1 N2 C46 . . . . 70.9(6) ?
    O4 Sm1 N2 C46 . . . . -95.3(6) ?
    O3 Sm1 N2 C46 . . . . -68.6(6) ?
    N1 Sm1 N2 C46 . . . . 179.0(7) ?
    Eu1 Sm1 N2 C46 2_777 . . . -36.7(7) ?
    Sm1 Sm1 N2 C46 2_777 . . . -36.7(7) ?
    O3 Sm1 N2 C42 2_777 . . . -148.3(5) ?
    O1 Sm1 N2 C42 . . . . 173.6(6) ?
    O2 Sm1 N2 C42 2_777 . . . 23.9(7) ?
    O6 Sm1 N2 C42 . . . . -60.8(6) ?
    O5 Sm1 N2 C42 . . . . -106.2(6) ?
    O4 Sm1 N2 C42 . . . . 87.6(5) ?
    O3 Sm1 N2 C42 . . . . 114.2(5) ?
    N1 Sm1 N2 C42 . . . . 1.9(5) ?
    Eu1 Sm1 N2 C42 2_777 . . . 146.1(4) ?
    Sm1 Sm1 N2 C42 2_777 . . . 146.1(4) ?
    O3 Sm1 O1 C1 2_777 . . . 27.9(9) ?
    O2 Sm1 O1 C1 2_777 . . . -23.1(10) ?
    O6 Sm1 O1 C1 . . . . 94.4(9) ?
    O5 Sm1 O1 C1 . . . . 112.0(9) ?
    O4 Sm1 O1 C1 . . . . -101.2(9) ?
    O3 Sm1 O1 C1 . . . . -49.8(9) ?
    N1 Sm1 O1 C1 . . . . -162.4(8) ?
    N2 Sm1 O1 C1 . . . . -173.5(9) ?
    Eu1 Sm1 O1 C1 2_777 . . . -12.2(9) ?
    Sm1 Sm1 O1 C1 2_777 . . . -12.2(9) ?
    O3 Sm1 O3 C13 2_777 . . . -169.2(5) ?
    O1 Sm1 O3 C13 . . . . -89.1(4) ?
    O2 Sm1 O3 C13 2_777 . . . 109.8(4) ?
    O6 Sm1 O3 C13 . . . . 146.0(4) ?
    O5 Sm1 O3 C13 . . . . -118.4(5) ?
    O4 Sm1 O3 C13 . . . . 7.6(4) ?
    N1 Sm1 O3 C13 . . . . 46.1(5) ?
    N2 Sm1 O3 C13 . . . . -25.4(5) ?
    Eu1 Sm1 O3 C13 2_777 . . . -169.2(5) ?
    Sm1 Sm1 O3 C13 2_777 . . . -169.2(5) ?
    O3 Sm1 O3 Eu1 2_777 . . 2_777 0.0 ?
    O1 Sm1 O3 Eu1 . . . 2_777 80.2(2) ?
    O2 Sm1 O3 Eu1 2_777 . . 2_777 -81.0(2) ?
    O6 Sm1 O3 Eu1 . . . 2_777 -44.7(4) ?
    O5 Sm1 O3 Eu1 . . . 2_777 50.8(3) ?
    O4 Sm1 O3 Eu1 . . . 2_777 176.8(3) ?
    N1 Sm1 O3 Eu1 . . . 2_777 -144.7(2) ?
    N2 Sm1 O3 Eu1 . . . 2_777 143.8(2) ?
    Sm1 Sm1 O3 Eu1 2_777 . . 2_777 0.0 ?
    O3 Sm1 O3 Sm1 2_777 . . 2_777 0.0 ?
    O1 Sm1 O3 Sm1 . . . 2_777 80.2(2) ?
    O2 Sm1 O3 Sm1 2_777 . . 2_777 -81.0(2) ?
    O6 Sm1 O3 Sm1 . . . 2_777 -44.7(4) ?
    O5 Sm1 O3 Sm1 . . . 2_777 50.8(3) ?
    O4 Sm1 O3 Sm1 . . . 2_777 176.8(3) ?
    N1 Sm1 O3 Sm1 . . . 2_777 -144.7(2) ?
    N2 Sm1 O3 Sm1 . . . 2_777 143.8(2) ?
    Eu1 Sm1 O3 Sm1 2_777 . . 2_777 0.0 ?
    O3 Sm1 O4 C13 2_777 . . . -4.1(5) ?
    O1 Sm1 O4 C13 . . . . 61.9(5) ?
    O2 Sm1 O4 C13 2_777 . . . -76.1(5) ?
    O6 Sm1 O4 C13 . . . . -142.1(5) ?
    O5 Sm1 O4 C13 . . . . 119.6(5) ?
    O3 Sm1 O4 C13 . . . . -7.8(4) ?
    N1 Sm1 O4 C13 . . . . -154.4(5) ?
    N2 Sm1 O4 C13 . . . . 140.8(5) ?
    Eu1 Sm1 O4 C13 2_777 . . . -6.0(4) ?
    Sm1 Sm1 O4 C13 2_777 . . . -6.0(4) ?
    O3 Sm1 O5 C25 2_777 . . . -87.8(5) ?
    O1 Sm1 O5 C25 . . . . -164.7(5) ?
    O2 Sm1 O5 C25 2_777 . . . -23.4(6) ?
    O6 Sm1 O5 C25 . . . . -2.6(4) ?
    O4 Sm1 O5 C25 . . . . 136.0(4) ?
    O3 Sm1 O5 C25 . . . . -136.6(5) ?
    N1 Sm1 O5 C25 . . . . 56.9(5) ?
    N2 Sm1 O5 C25 . . . . 115.0(5) ?
    Eu1 Sm1 O5 C25 2_777 . . . -107.3(5) ?
    Sm1 Sm1 O5 C25 2_777 . . . -107.3(5) ?
    O3 Sm1 O6 C25 2_777 . . . 88.3(5) ?
    O1 Sm1 O6 C25 . . . . 24.3(5) ?
    O2 Sm1 O6 C25 2_777 . . . 166.3(5) ?
    O5 Sm1 O6 C25 . . . . 2.5(4) ?
    O4 Sm1 O6 C25 . . . . -125.6(5) ?
    O3 Sm1 O6 C25 . . . . 131.5(5) ?
    N1 Sm1 O6 C25 . . . . -112.8(5) ?
    N2 Sm1 O6 C25 . . . . -56.3(5) ?
    Eu1 Sm1 O6 C25 2_777 . . . 104.8(4) ?
    Sm1 Sm1 O6 C25 2_777 . . . 104.8(4) ?
    Sm1 O2 C1 O1 2_777 . . . 11.3(16) ?
    Eu1 O2 C1 O1 2_777 . . . 11.3(16) ?
    Sm1 O2 C1 C2 2_777 . . . -151.7(11) ?
    Eu1 O2 C1 C2 2_777 . . . -151.7(11) ?
    Sm1 O2 C1 C2' 2_777 . . . 163.1(15) ?
    Eu1 O2 C1 C2' 2_777 . . . 163.1(15) ?
    Sm1 O1 C1 O2 . . . . 7.5(17) ?
    Sm1 O1 C1 C2 . . . . 171.7(10) ?
    Sm1 O1 C1 C2' . . . . -144.1(16) ?
    O2 C1 C2 C3 . . . . -6(3) ?
    O1 C1 C2 C3 . . . . -172(2) ?
    C2' C1 C2 C3 . . . . 86(3) ?
    C1 C2 C3 C4 . . . . 95(3) ?
    C1 C2 C3 C8 . . . . -82(3) ?
    C8 C3 C4 C5 . . . . 0(4) ?
    C2 C3 C4 C5 . . . . -177(2) ?
    C3 C4 C5 C6 . . . . 0(4) ?
    C4 C5 C6 C7 . . . . 0(5) ?
    C5 C6 C7 C8 . . . . 0(6) ?
    C5 C6 C7 C12 . . . . 180(3) ?
    C4 C3 C8 C7 . . . . 0(4) ?
    C2 C3 C8 C7 . . . . 177(3) ?
    C4 C3 C8 C9 . . . . 180(2) ?
    C2 C3 C8 C9 . . . . -3(3) ?
    C12 C7 C8 C3 . . . . -180(3) ?
    C6 C7 C8 C3 . . . . 0(6) ?
    C12 C7 C8 C9 . . . . 0(5) ?
    C6 C7 C8 C9 . . . . 180(3) ?
    C3 C8 C9 C10 . . . . 180(2) ?
    C7 C8 C9 C10 . . . . 0(4) ?
    C8 C9 C10 C11 . . . . 0(4) ?
    C9 C10 C11 C12 . . . . 0(3) ?
    C10 C11 C12 C7 . . . . 0(4) ?
    C8 C7 C12 C11 . . . . 0(6) ?
    C6 C7 C12 C11 . . . . 180(3) ?
    O2 C1 C2' C3' . . . . 39(4) ?
    O1 C1 C2' C3' . . . . -165(3) ?
    C2 C1 C2' C3' . . . . -70(3) ?
    C1 C2' C3' C4' . . . . -120(4) ?
    C1 C2' C3' C8' . . . . 66(5) ?
    C8' C3' C4' C5' . . . . 0(8) ?
    C2' C3' C4' C5' . . . . -175(4) ?
    C3' C4' C5' C6' . . . . 0(9) ?
    C4' C5' C6' C7' . . . . 0(11) ?
    C5' C6' C7' C12' . . . . 180(6) ?
    C5' C6' C7' C8' . . . . 0(10) ?
    C4' C3' C8' C9' . . . . 180(5) ?
    C2' C3' C8' C9' . . . . -5(8) ?
    C4' C3' C8' C7' . . . . 0(8) ?
    C2' C3' C8' C7' . . . . 175(4) ?
    C6' C7' C8' C3' . . . . 0(9) ?
    C12' C7' C8' C3' . . . . -180(5) ?
    C6' C7' C8' C9' . . . . -180(6) ?
    C12' C7' C8' C9' . . . . 0(8) ?
    C3' C8' C9' C10' . . . . 180(4) ?
    C7' C8' C9' C10' . . . . 0(8) ?
    C8' C9' C10' C11' . . . . 0(6) ?
    C9' C10' C11' C12' . . . . 0(5) ?
    C6' C7' C12' C11' . . . . 180(5) ?
    C8' C7' C12' C11' . . . . 0(7) ?
    C10' C11' C12' C7' . . . . 0(6) ?
    Sm1 O4 C13 O3 . . . . 14.5(8) ?
    Sm1 O4 C13 C14 . . . . -162.5(7) ?
    Eu1 O3 C13 O4 2_777 . . . -162.9(10) ?
    Sm1 O3 C13 O4 2_777 . . . -162.9(10) ?
    Sm1 O3 C13 O4 . . . . -14.1(7) ?
    Eu1 O3 C13 C14 2_777 . . . 14.2(18) ?
    Sm1 O3 C13 C14 2_777 . . . 14.2(18) ?
    Sm1 O3 C13 C14 . . . . 163.0(6) ?
    O4 C13 C14 C15 . . . . -6.8(13) ?
    O3 C13 C14 C15 . . . . 176.1(8) ?
    C13 C14 C15 C16 . . . . -112.2(10) ?
    C13 C14 C15 C20 . . . . 73.3(12) ?
    C20 C15 C16 C17 . . . . -2.3(17) ?
    C14 C15 C16 C17 . . . . -177.0(11) ?
    C15 C16 C17 C18 . . . . 0.5(19) ?
    C16 C17 C18 C19 . . . . 1(2) ?
    C17 C18 C19 C24 . . . . 178.0(12) ?
    C17 C18 C19 C20 . . . . -0.5(18) ?
    C16 C15 C20 C21 . . . . -177.5(10) ?
    C14 C15 C20 C21 . . . . -2.9(14) ?
    C16 C15 C20 C19 . . . . 2.7(14) ?
    C14 C15 C20 C19 . . . . 177.2(8) ?
    C18 C19 C20 C21 . . . . 178.9(10) ?
    C24 C19 C20 C21 . . . . 0.3(15) ?
    C18 C19 C20 C15 . . . . -1.3(15) ?
    C24 C19 C20 C15 . . . . -179.9(9) ?
    C15 C20 C21 C22 . . . . -180.0(10) ?
    C19 C20 C21 C22 . . . . -0.1(14) ?
    C20 C21 C22 C23 . . . . 0.7(16) ?
    C21 C22 C23 C24 . . . . -1.6(19) ?
    C22 C23 C24 C19 . . . . 2(2) ?
    C18 C19 C24 C23 . . . . -179.6(12) ?
    C20 C19 C24 C23 . . . . -1.1(17) ?
    Sm1 O5 C25 O6 . . . . 4.5(8) ?
    Sm1 O5 C25 C26 . . . . -176.2(7) ?
    Sm1 O6 C25 O5 . . . . -4.6(8) ?
    Sm1 O6 C25 C26 . . . . 176.1(6) ?
    O5 C25 C26 C27 . . . . 89.4(10) ?
    O6 C25 C26 C27 . . . . -91.3(10) ?
    C25 C26 C27 C28 . . . . -7.3(13) ?
    C25 C26 C27 C32 . . . . 172.3(8) ?
    C32 C27 C28 C29 . . . . -0.9(15) ?
    C26 C27 C28 C29 . . . . 178.7(9) ?
    C27 C28 C29 C30 . . . . 1.3(16) ?
    C28 C29 C30 C31 . . . . -1.0(16) ?
    C29 C30 C31 C32 . . . . 0.2(15) ?
    C29 C30 C31 C36 . . . . -178.1(10) ?
    C30 C31 C32 C33 . . . . -179.0(9) ?
    C36 C31 C32 C33 . . . . -0.6(13) ?
    C30 C31 C32 C27 . . . . 0.2(13) ?
    C36 C31 C32 C27 . . . . 178.6(9) ?
    C28 C27 C32 C33 . . . . 179.4(9) ?
    C26 C27 C32 C33 . . . . -0.3(13) ?
    C28 C27 C32 C31 . . . . 0.2(13) ?
    C26 C27 C32 C31 . . . . -179.4(8) ?
    C31 C32 C33 C34 . . . . -0.3(14) ?
    C27 C32 C33 C34 . . . . -179.5(9) ?
    C32 C33 C34 C35 . . . . 0.9(16) ?
    C33 C34 C35 C36 . . . . -0.4(18) ?
    C34 C35 C36 C31 . . . . -0.6(18) ?
    C30 C31 C36 C35 . . . . 179.4(10) ?
    C32 C31 C36 C35 . . . . 1.1(15) ?
    C41 N1 C37 C38 . . . . 1.6(12) ?
    Sm1 N1 C37 C38 . . . . 176.7(6) ?
    N1 C37 C38 C39 . . . . -0.3(13) ?
    C37 C38 C39 C40 . . . . -1.1(14) ?
    C38 C39 C40 C47 . . . . -178.5(8) ?
    C38 C39 C40 C41 . . . . 1.0(13) ?
    C37 N1 C41 C42 . . . . 177.7(7) ?
    Sm1 N1 C41 C42 . . . . 2.5(9) ?
    C37 N1 C41 C40 . . . . -1.6(11) ?
    Sm1 N1 C41 C40 . . . . -176.8(5) ?
    C39 C40 C41 N1 . . . . 0.4(11) ?
    C47 C40 C41 N1 . . . . 179.9(7) ?
    C39 C40 C41 C42 . . . . -178.9(7) ?
    C47 C40 C41 C42 . . . . 0.6(11) ?
    C46 N2 C42 C43 . . . . 0.0(11) ?
    Sm1 N2 C42 C43 . . . . 177.3(6) ?
    C46 N2 C42 C41 . . . . -178.8(7) ?
    Sm1 N2 C42 C41 . . . . -1.5(9) ?
    N1 C41 C42 N2 . . . . -0.6(10) ?
    C40 C41 C42 N2 . . . . 178.7(7) ?
    N1 C41 C42 C43 . . . . -179.5(7) ?
    C40 C41 C42 C43 . . . . -0.1(11) ?
    N2 C42 C43 C44 . . . . 0.1(12) ?
    C41 C42 C43 C44 . . . . 178.9(7) ?
    N2 C42 C43 C48 . . . . -179.9(7) ?
    C41 C42 C43 C48 . . . . -1.2(12) ?
    C42 C43 C44 C45 . . . . -0.3(13) ?
    C48 C43 C44 C45 . . . . 179.8(9) ?
    C43 C44 C45 C46 . . . . 0.3(14) ?
    C42 N2 C46 C45 . . . . -0.1(12) ?
    Sm1 N2 C46 C45 . . . . -177.3(7) ?
    C44 C45 C46 N2 . . . . -0.1(14) ?
    C39 C40 C47 C48 . . . . 179.8(9) ?
    C41 C40 C47 C48 . . . . 0.3(13) ?
    C40 C47 C48 C43 . . . . -1.6(14) ?
    C44 C43 C48 C47 . . . . -178.0(9) ?
    C42 C43 C48 C47 . . . . 2.1(13) ?
loop_
    _geom_hbond_atom_site_label_D
    _geom_hbond_atom_site_label_H
    _geom_hbond_atom_site_label_A
    _geom_hbond_site_symmetry_A
    _geom_hbond_distance_DH
    _geom_hbond_distance_HA
    _geom_hbond_distance_DA
    _geom_hbond_angle_DHA
    C37 H37 O2 2_777 0.93 2.45 3.097(9) 126.9
    C46 H46 O1 . 0.93 2.38 3.047(10) 128.9
    C11 H11 O5 2_677 0.93 2.48 3.38(2) 163.2
    C47 H47 O4 2_867 0.93 2.50 3.352(10) 152.6
    C35 H35 O6 2_768 0.93 2.67 3.327(12) 128.1
    C16 H16 Cg1 1_655 0.93 2.87 3.66(3) 144.3
    C39 H39 Cg2 2_867 0.93 2.83 3.673(18) 151.4
data_global
_journal_date_recd_electronic     2008-10-02
_journal_date_accepted     2008-10-11
_journal_name_full     'Acta Crystallographica, Section E'
_journal_year     2008
_journal_volume     64
_journal_issue     11
_journal_page_first     m1419
_journal_page_last     m1420
_journal_paper_category     QM
_journal_coeditor_code     AT2644
_publ_contact_author_name     'Hai-Tao Xia'
_publ_contact_author_address
;
Department of Chemical Engineering
Huaihai Institute of Technology
Lianyungang Jiangsu 222005
People's Republic of China
;
_publ_contact_author_email     'xht161006@hhit.edu.cn'
_publ_contact_author_fax     ?
_publ_contact_author_phone     '13812345496'
_publ_section_title
;\
Tetrakis(\m-naphthalene-1-acetato-1:2\k^2^<i>O</i>:<i>O</i>')bis(naphthalene-1-\
acetato)-1\k^2^<i>O</i>,<i>O</i>';2\k^2^<i>O</i>,<i>O</i>'-bis(1,10-\
phenanthroline)-1\k^2^<i>N</i>,<i>N</i>';2\k^2^<i>N</i>,<i>N</i>'-\
europium(III)samarium(III)
;
loop_
    _publ_author_name
    _publ_author_footnote
    _publ_author_address
    'Xia, Hai-Tao' .
;
Department of Chemical Engineering
Huaihai Institute of Technology
Lianyungang Jiangsu 222005
People's Republic of China
;
    'Liu, Yu-Fen' .
;
Department of Chemical Engineering
Huaihai Institute of Technology
Lianyungang Jiangsu 222005
People's Republic of China
;
    'Chen, Liang' .
;
Department of Chemical Engineering
Huaihai Institute of Technology
Lianyungang Jiangsu 222005
People's Republic of China
;
    'Wang, Da-Qi' .
;
College of Chemistry and Chemical Engineering,
Liaocheng University, Shandong 252059
People's Republic of China
;
