# Supplementary material for: Tetra­kis(μ-naphthalene-1-acetato-1:2κ2 O:O′)bis­(naphthalene-1-acetato)-1κ2 O,O′;2κ2 O,O′-bis­(1,10-phenanthroline)-1κ2 N,N′;2κ2 N,N′-europium(III)samarium(III)
Source: Acta Crystallogr Sect E Struct Rep Online. 2008 Oct 18;64(Pt 11):m1419–20. doi: 10.1107/S1600536808032960 (PMC2959786; doi:10.1107/S1600536808032960)
Supplement: Supplementary file 2 [file e-64-m1419-Isup2.hkl]

# 
# h,k,l, Fc-squared, Fo-squared, sigma(Fo-squared) and status flag 
# 
data_I
_shelx_title ' 070803d in P-1' 
_shelx_refln_list_code          4 
_shelx_F_calc_maximum      225.68 
_exptl_crystal_F_000       895.00 
_reflns_d_resolution_high  0.8406 
 
loop_ 
 _symmetry_equiv_pos_as_xyz 
 'x, y, z' 
 '-x, -y, -z' 
 
_cell_length_a    11.9803 
_cell_length_b    12.4116 
_cell_length_c    15.0408 
_cell_angle_alpha  76.333 
_cell_angle_beta   74.517 
_cell_angle_gamma  66.768 
 
_shelx_F_squared_multiplier     1.000 
 
loop_ 
 _refln_index_h 
 _refln_index_k 
 _refln_index_l 
 _refln_F_squared_calc 
 _refln_F_squared_meas 
 _refln_F_squared_sigma 
 _refln_observed_status 
   1   0   0    20846.12    22912.08    539.34 o 
   2   0   0     6704.16     6608.16    126.93 o 
   3   0   0     1259.48     1143.44     45.87 o 
   4   0   0     1181.85     1104.94     47.85 o 
   5   0   0     4436.12     4390.41    118.00 o 
   6   0   0     6896.39     6726.95    167.43 o 
   7   0   0     1607.41     1586.70    105.91 o 
   8   0   0     2080.09     2373.04    139.53 o 
   9   0   0        6.67       -4.12     39.92 o 
  10   0   0        1.31      -59.05     44.25 o 
  11   0   0      164.59      173.25     72.66 o 
  12   0   0      534.56      595.68    111.95 o 
 -12   1   0      120.29       52.43     70.57 o 
 -11   1   0      913.99     1111.05    140.99 o 
 -10   1   0      601.10      821.42    111.54 o 
  -9   1   0      976.06     1088.12    107.99 o 
  -8   1   0      244.91      196.86     61.19 o 
  -7   1   0      525.13      560.56     76.04 o 
  -6   1   0     2201.84     2087.94    115.76 o 
  -5   1   0     2440.42     2187.86    108.36 o 
  -4   1   0     8252.71     8283.34    247.99 o 
  -3   1   0     1729.82     1527.23     74.84 o 
  -2   1   0      783.28      976.01     51.08 o 
  -1   1   0     7723.55     7545.04    127.81 o 
   1   1   0    20517.44    21448.38    360.16 o 
   2   1   0     1969.86     2031.81     40.29 o 
   3   1   0      360.84      287.44     19.80 o 
   4   1   0     1669.38     1580.69     44.15 o 
   5   1   0      463.93      408.07     30.18 o 
   6   1   0      792.38      562.41     47.21 o 
   7   1   0     2677.56     2607.08     98.17 o 
   8   1   0     1972.64     2174.95    111.46 o 
   9   1   0     1425.20     1352.82     79.20 o 
  10   1   0      342.86      311.32     74.74 o 
  11   1   0      144.73       70.94     65.83 o 
  12   1   0       12.69      -51.49     57.59 o 
  13   1   0      128.29      134.78     80.06 o 
 -12   2   0        0.58      -62.75     58.53 o 
 -11   2   0       66.82      -36.80     52.64 o 
 -10   2   0      538.02      506.20     96.42 o 
  -9   2   0     1185.89     1396.31    123.89 o 
  -8   2   0     1886.78     2115.20    142.08 o 
  -7   2   0     2187.31     1900.41    124.98 o 
  -6   2   0      360.67      271.08     58.69 o 
  -5   2   0      327.01      159.70     40.34 o 
  -4   2   0     4649.22     4376.45    161.52 o 
  -3   2   0    12639.87    13105.26    352.91 o 
  -2   2   0    19855.81    22131.73    358.36 o 
  -1   2   0    11266.41    12506.39    206.34 o 
   0   2   0       14.91       12.14      9.43 o 
   1   2   0      249.35      219.17     24.34 o 
   2   2   0       11.36       -3.32      7.92 o 
   3   2   0       44.31       59.03     12.34 o 
   4   2   0     2333.26     2060.10     74.68 o 
   5   2   0     4959.85     4889.48     97.59 o 
   6   2   0     3268.19     3436.09     83.17 o 
   7   2   0      292.00      312.30     34.88 o 
   8   2   0      256.49      288.16     65.91 o 
   9   2   0      798.19      857.13     64.45 o 
  10   2   0      752.77      873.76     73.36 o 
  11   2   0      556.22      769.51     80.56 o 
  12   2   0      217.55      258.31     80.00 o 
  13   2   0       24.46      -24.39     55.40 o 
 -11   3   0       82.64       -0.52     64.32 o 
 -10   3   0        3.31      -68.41     45.61 o 
  -9   3   0      329.65      333.83     86.21 o 
  -8   3   0     1001.67     1199.45    111.17 o 
  -7   3   0     2453.29     2535.19    149.53 o 
  -6   3   0     3249.51     3279.47    163.61 o 
  -5   3   0     3443.86     3402.58    154.33 o 
  -4   3   0      370.39      357.81     54.31 o 
  -3   3   0     1768.18     2209.64    104.08 o 
  -2   3   0     4229.57     4951.82    106.16 o 
  -1   3   0     8378.99     8547.34    255.44 o 
   1   3   0     1140.73     1184.36     85.71 o 
   2   3   0     4940.27     4736.88     97.31 o 
   3   3   0      587.86      612.51     24.81 o 
   4   3   0      434.03      467.25     25.04 o 
   5   3   0     2023.48     1866.18     59.94 o 
   6   3   0     2645.08     2835.39     73.34 o 
   7   3   0     5528.36     5547.92    119.30 o 
   8   3   0     1365.57     1329.05     57.71 o 
   9   3   0      160.46      120.30     31.03 o 
  10   3   0       18.16      -14.21     31.09 o 
  11   3   0      337.24      272.81     58.59 o 
  12   3   0      355.41      527.04     72.43 o 
  13   3   0      295.92      457.00     96.58 o 
 -10   4   0      471.56      545.96    107.89 o 
  -9   4   0      397.72      336.02     91.26 o 
  -8   4   0      268.25      303.03     80.27 o 
  -7   4   0       56.97       -3.70     46.70 o 
  -6   4   0      960.90      785.51     82.92 o 
  -5   4   0     3512.13     3295.42    157.30 o 
  -4   4   0     7801.23     8234.35    269.51 o 
  -3   4   0     6638.57     6831.73    224.48 o 
  -2   4   0     5314.28     5597.32    183.31 o 
  -1   4   0     1866.94     1835.02     53.37 o 
   0   4   0      787.52      674.40     24.42 o 
   1   4   0     1300.15     1366.63     41.64 o 
   2   4   0     6269.75     5817.46    116.27 o 
   3   4   0     9427.26     9499.95    182.15 o 
   4   4   0     6369.83     6653.39    115.96 o 
   5   4   0      842.99      761.43     33.67 o 
   6   4   0       61.63       35.91     17.19 o 
   7   4   0     1695.53     1582.43     56.88 o 
   8   4   0     2684.80     2583.00     79.71 o 
   9   4   0     1158.71     1384.64     62.28 o 
  10   4   0      621.75      665.86    107.20 o 
  11   4   0       73.07       14.69     37.77 o 
  12   4   0        0.04      -32.55     36.03 o 
  13   4   0      127.05      174.48     57.30 o 
 -10   5   0      235.86      231.68     82.92 o 
  -9   5   0      527.17      578.64    106.79 o 
  -8   5   0     1099.33     1069.56    117.06 o 
  -7   5   0     1926.34     1860.80    140.00 o 
  -6   5   0     1120.07      981.79     98.46 o 
  -5   5   0       85.84      -12.46     33.10 o 
  -4   5   0     1978.87     1927.00    113.15 o 
  -3   5   0     3526.10     3325.07    144.58 o 
  -2   5   0     3742.73     3533.92    140.15 o 
  -1   5   0     3160.13     3084.90     79.31 o 
   0   5   0     1389.36     1266.32     36.73 o 
   1   5   0       97.63      106.53     34.30 o 
   2   5   0     3280.13     2932.06    187.01 o 
   3   5   0     4124.69     4090.95    105.57 o 
   4   5   0     7174.80     7442.62    131.05 o 
   5   5   0     4865.86     4894.14    193.03 o 
   6   5   0     1145.41     1070.93     44.30 o 
   7   5   0        1.82      -23.62     15.75 o 
   8   5   0      168.14      141.22     27.93 o 
   9   5   0     1027.70     1141.17     56.46 o 
  10   5   0     1092.38     1140.95     60.83 o 
  11   5   0      795.61      875.26     70.72 o 
  12   5   0      336.31      442.49    125.48 o 
  13   5   0      163.05       82.70     53.63 o 
  -9   6   0       26.80       -0.05     57.70 o 
  -8   6   0      377.75      381.11     90.01 o 
  -7   6   0     1592.66     1788.25    141.04 o 
  -6   6   0     4396.06     4607.39    220.00 o 
  -5   6   0     2498.68     2356.10    143.49 o 
  -4   6   0      370.46      358.38     67.24 o 
  -3   6   0      718.88      596.94     62.91 o 
  -2   6   0      304.07      344.15     51.76 o 
  -1   6   0     2485.28     2387.64    106.38 o 
   0   6   0    11502.44    11990.79    204.98 o 
   1   6   0     9555.43     9680.99    252.27 o 
   2   6   0     7209.27     7437.46    151.82 o 
   3   6   0     1119.46      939.27     33.01 o 
   4   6   0      641.56      540.89     33.36 o 
   5   6   0     3227.90     3111.96     75.53 o 
   6   6   0     3685.63     3706.81    141.04 o 
   7   6   0     1854.45     1868.31     61.63 o 
   8   6   0       75.60       48.99     24.95 o 
   9   6   0      178.87       79.33     28.35 o 
  10   6   0        8.77      -27.75     37.73 o 
  11   6   0      238.23      306.73     82.35 o 
  12   6   0      330.90      425.72     96.01 o 
  13   6   0      226.19      318.56     93.56 o 
  -8   7   0      110.99        2.66     61.61 o 
  -7   7   0       64.09      106.79     67.97 o 
  -6   7   0     1323.03     1489.18    126.34 o 
  -5   7   0     2801.53     2842.23    165.17 o 
  -4   7   0     3437.94     3849.87    185.08 o 
  -3   7   0       47.00       42.69     37.89 o 
  -2   7   0     1150.12     1077.69     80.94 o 
  -1   7   0      344.87      360.37     59.39 o 
   0   7   0      879.83      701.61     44.13 o 
   1   7   0     4899.35     5199.56     95.05 o 
   2   7   0     6053.58     5634.06     94.11 o 
   3   7   0     3348.86     3144.84    153.23 o 
   4   7   0     3871.19     3792.70    169.70 o 
   5   7   0       47.50       46.89     16.53 o 
   6   7   0      387.12      434.19     74.77 o 
   7   7   0     2106.04     2023.71     95.80 o 
   8   7   0     2300.45     2439.43    136.27 o 
   9   7   0      716.26      825.23     67.63 o 
  10   7   0      847.03     1000.93     74.96 o 
  11   7   0      212.18      219.43     54.87 o 
  12   7   0       20.84       13.76     57.38 o 
  13   7   0       26.16      -18.40     60.25 o 
  -7   8   0      685.66      892.87    136.35 o 
  -6   8   0      268.85      265.50     82.35 o 
  -5   8   0        4.56       16.21     48.26 o 
  -4   8   0       23.72       71.04     50.40 o 
  -3   8   0     3473.31     3500.30    171.22 o 
  -2   8   0     1486.46     1508.52    101.06 o 
  -1   8   0     2462.28     2421.55    105.28 o 
   0   8   0      861.71      933.67     54.21 o 
   1   8   0       25.46        1.56     33.10 o 
   2   8   0     1701.72     1595.82    110.08 o 
   3   8   0     2449.23     2259.89    132.07 o 
   4   8   0     1408.03     1360.76    102.31 o 
   5   8   0     1444.91     1539.24     77.81 o 
   6   8   0      632.15      691.56     56.60 o 
   7   8   0       27.02       45.00     32.08 o 
   8   8   0        8.49       -6.64     30.26 o 
   9   8   0      339.66      313.41     52.60 o 
  10   8   0      685.81      907.08     76.50 o 
  11   8   0      484.94      601.03     73.42 o 
  12   8   0      180.09      340.50     91.99 o 
  -6   9   0      927.17     1095.00    124.57 o 
  -5   9   0      801.93      966.36    124.72 o 
  -4   9   0      555.29      507.50     92.98 o 
  -3   9   0      949.42      745.58     87.67 o 
  -2   9   0      647.78      569.99    105.02 o 
  -1   9   0     1936.93     2139.96    154.69 o 
   0   9   0     3398.80     3416.70    188.42 o 
   1   9   0     3465.99     3750.85    193.89 o 
   2   9   0     1708.68     1703.71    125.09 o 
   3   9   0      218.09      237.56     66.25 o 
   4   9   0      219.54      309.70     75.05 o 
   5   9   0      587.79      679.49     99.91 o 
   6   9   0     1899.68     1914.79    107.11 o 
   7   9   0      755.51      867.98     68.76 o 
   8   9   0      749.26      812.90     76.14 o 
   9   9   0      305.18      423.47     82.77 o 
  10   9   0       16.60      -27.39     48.06 o 
  11   9   0       83.17       43.13     49.91 o 
  -3  10   0     1354.57     1202.89    133.12 o 
  -2  10   0      410.00      604.08    113.05 o 
  -1  10   0       15.06       11.73     50.51 o 
   0  10   0      448.14      355.25     84.17 o 
   1  10   0     1582.06     1515.24    128.37 o 
   2  10   0     2344.17     2506.16    160.48 o 
   3  10   0     1571.07     1529.42    125.14 o 
   4  10   0      798.76      960.53    120.19 o 
   5  10   0      562.30      839.92    113.88 o 
   6  10   0        9.44      -39.21     33.01 o 
   7  10   0      457.76      499.62     65.49 o 
   8  10   0      705.31      905.59     82.77 o 
   9  10   0     1066.50     1218.40    105.57 o 
  10  10   0      554.57      809.73     86.46 o 
  11  10   0       82.65       27.88     63.43 o 
  -4  11   0      178.64      397.89    114.30 o 
  -3  11   0      648.18      480.97    116.70 o 
  -2  11   0     1759.13     1458.80    149.22 o 
  -1  11   0     1613.75     1551.94    147.03 o 
   0  11   0      746.50      906.95    134.37 o 
   1  11   0       98.14      154.22     72.50 o 
   2  11   0      237.46      257.32     77.29 o 
   3  11   0      636.73      705.97    107.63 o 
   4  11   0      894.82      862.85    101.63 o 
   5  11   0      995.50     1061.64    111.80 o 
   6  11   0     1066.81     1097.54     81.65 o 
   7  11   0      151.82      164.27     50.47 o 
   8  11   0        2.84      -38.41     33.53 o 
   9  11   0      181.99      216.50     57.63 o 
  10  11   0      255.74      269.88     84.64 o 
  11  11   0      279.66      378.66     99.76 o 
  -2  12   0      173.75      163.35     81.31 o 
  -1  12   0      588.54      620.23    127.85 o 
   0  12   0     1320.07     1226.18    135.67 o 
   1  12   0     1047.17     1370.14    170.59 o 
   2  12   0      409.89      324.87     93.45 o 
   3  12   0       35.97        8.29     59.10 o 
   4  12   0       25.10      -36.54     50.82 o 
   5  12   0      716.12      646.81    115.45 o 
   6  12   0     1141.28     1176.78     85.97 o 
   7  12   0      963.74     1184.53     88.47 o 
   8  12   0      401.94      483.97    184.92 o 
   9  12   0       31.92      -31.06     47.69 o 
  10  12   0       83.60       -4.64     65.31 o 
  11  12   0       84.37       -2.66     62.28 o 
  -1  13   0        6.12       11.15     70.00 o 
   0  13   0      122.66      151.62     84.85 o 
   1  13   0      521.12      641.76    132.23 o 
   2  13   0      930.34     1309.00    168.77 o 
   3  13   0      670.37      789.10    134.00 o 
   4  13   0      753.72      845.45    135.62 o 
   5  13   0      304.38      325.49     97.10 o 
   6  13   0       27.68       -3.47     41.05 o 
   7  13   0      307.07      369.17     90.22 o 
   8  13   0      507.63      504.06    104.24 o 
   9  13   0      242.92      260.08     90.17 o 
   2  14   0      143.65      148.13     80.21 o 
   3  14   0      387.51      461.27    117.27 o 
   4  14   0      596.17      817.30    140.31 o 
   5  14   0      473.10      650.51    127.33 o 
   6  14   0      566.68      635.14    110.13 o 
   7  14   0      140.14      102.57     70.36 o 
  -6 -14   1      433.89      602.56    113.41 o 
  -5 -14   1      481.36      348.95     90.48 o 
  -9 -13   1      190.89      156.05     76.36 o 
  -8 -13   1      215.94      190.19     77.35 o 
  -7 -13   1       93.93      102.78     63.85 o 
  -6 -13   1       27.40      -22.99     52.75 o 
  -5 -13   1      772.70      882.61    124.26 o 
  -3 -13   1      835.12      891.21    136.71 o 
  -2 -13   1      522.08      857.22    136.87 o 
  -1 -13   1      302.71      253.31     88.55 o 
   0 -13   1       22.84      -11.26     65.98 o 
 -10 -12   1        0.84      -63.56     42.37 o 
  -9 -12   1       66.61       50.30     62.96 o 
  -8 -12   1      293.57      308.71     87.09 o 
  -7 -12   1      476.17      781.86    121.39 o 
  -6 -12   1      353.99      357.49     88.24 o 
  -5 -12   1       59.78       41.95     39.88 o 
  -4 -12   1      178.65      146.67     70.83 o 
  -3 -12   1      291.23      246.95     80.37 o 
  -2 -12   1      421.79      679.49    122.43 o 
  -1 -12   1      808.92      880.78    134.16 o 
   0 -12   1     1328.87     1190.53    131.97 o 
   1 -12   1      405.75      487.90    110.91 o 
   2 -12   1       12.42        0.47     59.31 o 
 -11 -11   1      243.72      148.02     80.63 o 
 -10 -11   1      135.67       30.54     70.88 o 
  -9 -11   1       37.04      -41.75     48.68 o 
  -8 -11   1       75.92        5.73     54.83 o 
  -7 -11   1      848.89     1094.63    135.15 o 
  -6 -11   1     1741.72     1904.31    165.20 o 
  -5 -11   1     2886.16     3099.42    160.95 o 
  -4 -11   1     1657.35     1617.82    133.85 o 
  -3 -11   1      616.60      638.01    107.21 o 
  -2 -11   1       12.20      -46.39     49.67 o 
  -1 -11   1      207.77       96.84     66.09 o 
   0 -11   1     1048.12     1175.47    152.97 o 
   1 -11   1     1771.30     1724.51    150.47 o 
   2 -11   1     1033.19     1184.23    158.29 o 
   3 -11   1      456.86      446.68    112.01 o 
   4 -11   1       36.79       58.84     66.82 o 
 -12 -10   1        7.31      -24.44     58.17 o 
 -11 -10   1      161.50      132.65     76.51 o 
 -10 -10   1      548.19      637.17    114.46 o 
  -9 -10   1      625.08      896.31    125.61 o 
  -8 -10   1      388.77      420.83    121.49 o 
  -7 -10   1       22.09      -18.87     73.20 o 
  -6 -10   1        0.55      -16.21     30.51 o 
  -5 -10   1      190.15      208.24     48.49 o 
  -4 -10   1     1042.42     1180.01    110.18 o 
  -3 -10   1     1724.49     1490.12    121.70 o 
  -2 -10   1     1692.58     1539.90    125.04 o 
  -1 -10   1      833.66      764.76    108.41 o 
   0 -10   1       55.47       52.28     49.41 o 
   1 -10   1     1104.94     1089.06    115.34 o 
   2 -10   1     1469.52     1363.11    135.83 o 
   3 -10   1     1305.79     1291.28    135.93 o 
 -12  -9   1      105.94      100.64     77.45 o 
 -11  -9   1       42.52      -49.51     47.01 o 
 -10  -9   1       70.42      -28.20     51.81 o 
  -9  -9   1      548.48      758.91     80.94 o 
  -8  -9   1     1384.34     1439.65     99.52 o 
  -7  -9   1     1672.95     1654.11     88.90 o 
  -6  -9   1      781.15      836.89     67.81 o 
  -5  -9   1      569.36      665.31     67.94 o 
  -4  -9   1        3.50        2.29     41.85 o 
  -3  -9   1      901.21      887.04     89.44 o 
  -2  -9   1     2069.47     1871.23    127.17 o 
  -1  -9   1     4143.55     3894.70    195.71 o 
   0  -9   1     2870.77     2807.78    167.36 o 
   1  -9   1     2064.20     2165.13    152.71 o 
   2  -9   1        5.01       11.99     46.02 o 
   3  -9   1     1115.82      980.59     97.99 o 
   4  -9   1      874.29     1204.24    113.57 o 
   5  -9   1      983.62      938.48    108.57 o 
   6  -9   1      670.27      643.17    116.54 o 
 -11  -8   1      343.78      406.49     97.47 o 
 -10  -8   1      206.48      250.62     72.03 o 
  -9  -8   1       63.05       -1.33     32.17 o 
  -8  -8   1       88.73       41.45     36.61 o 
  -7  -8   1      504.69      620.33    110.02 o 
  -6  -8   1     1145.91     1337.02     75.30 o 
  -5  -8   1     2595.90     2443.66     99.56 o 
  -4  -8   1      540.75      571.92     84.17 o 
  -3  -8   1     1166.58     1014.63     86.10 o 
  -2  -8   1      122.44      117.90     47.53 o 
  -1  -8   1      171.34      232.55     44.43 o 
   0  -8   1     3644.98     3507.71     92.82 o 
   1  -8   1     1287.88     1427.75     54.14 o 
   2  -8   1     1645.66     1657.64    108.10 o 
   3  -8   1     1755.59     1564.19    114.20 o 
   4  -8   1        9.48      136.87     52.22 o 
   5  -8   1       26.84       20.27     47.64 o 
   6  -8   1      676.57      625.55    110.86 o 
   7  -8   1      788.08      766.12    122.69 o 
 -11  -7   1      525.40      682.39    117.74 o 
 -10  -7   1      464.25      645.75     72.66 o 
  -9  -7   1      905.98      846.94     64.59 o 
  -8  -7   1     1550.10     1639.08     83.89 o 
  -7  -7   1     1000.61      802.62     59.24 o 
  -6  -7   1      251.21      268.23     44.30 o 
  -5  -7   1      767.39      684.41     38.06 o 
  -4  -7   1     5167.48     5383.14    107.12 o 
  -3  -7   1     2506.46     2222.27     67.31 o 
  -2  -7   1     3451.16     3207.35     87.61 o 
  -1  -7   1     5314.50     5230.97    179.01 o 
   0  -7   1       45.41       77.61     17.33 o 
   1  -7   1      671.91      750.25     66.66 o 
   2  -7   1      844.46      822.79     48.22 o 
   3  -7   1      246.55      364.69     65.15 o 
   4  -7   1     3092.92     2770.25    152.82 o 
   5  -7   1     1384.97     1390.57    117.69 o 
   6  -7   1      620.00      764.45    106.90 o 
   7  -7   1        8.06      -38.10     42.58 o 
   8  -7   1      322.28      194.77     80.84 o 
 -12  -6   1      154.80      162.25     74.22 o 
 -11  -6   1        3.46      -18.04     36.59 o 
 -10  -6   1      137.32       88.69     33.46 o 
  -9  -6   1      560.37      672.01     68.01 o 
  -8  -6   1      641.01      746.78     46.43 o 
  -7  -6   1     1338.72     1361.81    100.31 o 
  -6  -6   1     1373.93     1504.06     54.45 o 
  -5  -6   1      397.82      387.11     62.09 o 
  -4  -6   1      268.98      191.88     24.14 o 
  -3  -6   1     3383.45     3292.23     84.51 o 
  -2  -6   1     4288.83     4264.72    134.52 o 
  -1  -6   1     6754.06     7417.32    178.72 o 
   0  -6   1     7470.47     7915.63    446.20 o 
   1  -6   1      304.70      374.08     32.85 o 
   2  -6   1        2.21       -0.19     16.01 o 
   3  -6   1      985.77     1145.48     56.28 o 
   4  -6   1     1069.90      693.10     76.41 o 
   5  -6   1     3556.16     3379.17    175.75 o 
   6  -6   1     3224.67     3992.27    202.80 o 
   7  -6   1     1598.21     1913.44    146.41 o 
   8  -6   1      222.28      139.42     70.26 o 
   9  -6   1       32.92      -54.41     51.34 o 
 -13  -5   1      136.27      118.77     62.28 o 
 -12  -5   1      425.33      574.60     75.02 o 
 -11  -5   1      741.50      926.87     70.72 o 
 -10  -5   1      925.16     1025.53     63.69 o 
  -9  -5   1      827.14      789.82     52.59 o 
  -8  -5   1       36.20        2.34     21.61 o 
  -7  -5   1      248.98      179.54     54.97 o 
  -6  -5   1     3887.61     4128.24    147.88 o 
  -5  -5   1     6986.83     7286.36    134.44 o 
  -4  -5   1     7077.45     7277.72    131.65 o 
  -3  -5   1     2846.05     2636.52     94.90 o 
  -2  -5   1      752.31      773.70     33.77 o 
  -1  -5   1      216.54      239.37     22.87 o 
   0  -5   1     6922.55     6544.23    419.78 o 
   2  -5   1     5499.58     6220.61    198.55 o 
   3  -5   1      729.68      624.82     42.34 o 
   4  -5   1      144.80      123.53     45.08 o 
   5  -5   1      543.29      544.03     79.69 o 
   6  -5   1     3126.32     2963.51    164.23 o 
   7  -5   1     2327.89     2776.09    168.56 o 
   8  -5   1     1687.00     1823.22    144.89 o 
   9  -5   1      370.37      360.57     89.75 o 
  10  -5   1       43.85       -2.08     59.26 o 
 -13  -4   1       26.38      -21.58     46.93 o 
 -12  -4   1       31.58      -10.68     39.08 o 
 -11  -4   1      357.39      355.30     72.71 o 
 -10  -4   1      939.11     1067.57     66.52 o 
  -9  -4   1     1786.96     1996.34     75.70 o 
  -8  -4   1     1950.52     1857.28     66.89 o 
  -7  -4   1     1557.08     1495.42     56.88 o 
  -6  -4   1        8.00      -21.63     14.42 o 
  -5  -4   1     2453.20     2401.98     93.09 o 
  -4  -4   1     3727.03     3968.12    135.56 o 
  -3  -4   1    14200.11    13429.20    206.35 o 
  -2  -4   1     7440.78     7154.88    142.10 o 
  -1  -4   1     5554.31     5796.52    119.39 o 
   0  -4   1      561.02      664.64     42.32 o 
   1  -4   1      145.06      175.80     31.38 o 
   2  -4   1     8475.10     8993.91    174.72 o 
   3  -4   1     7053.75     7610.64    321.43 o 
   4  -4   1     3640.34     3867.41    136.58 o 
   5  -4   1     4665.51     4614.58    193.16 o 
   6  -4   1      184.50      284.16     61.81 o 
   7  -4   1       45.29        9.49     41.96 o 
   8  -4   1      468.53      428.85     88.50 o 
   9  -4   1      440.43      478.21     96.21 o 
  10  -4   1      402.90      465.44    101.32 o 
  11  -4   1      381.44      404.41    102.89 o 
 -13  -3   1      200.20      202.28     84.49 o 
 -12  -3   1      220.44      171.48     71.30 o 
 -11  -3   1      108.12       99.75     43.55 o 
 -10  -3   1       19.18       -7.04     31.54 o 
  -9  -3   1      391.37      470.78     45.98 o 
  -8  -3   1     1574.27     1667.10     64.86 o 
  -7  -3   1     2916.05     2956.06     81.99 o 
  -6  -3   1     3338.97     3421.80     83.17 o 
  -5  -3   1       60.76       93.81     21.26 o 
  -4  -3   1       94.81      149.69     19.60 o 
  -3  -3   1     2222.03     2307.65     52.38 o 
  -2  -3   1     2730.29     2593.15     55.17 o 
  -1  -3   1     7952.72     7580.52    261.83 o 
   0  -3   1     2616.13     2546.76     85.32 o 
   1  -3   1     3278.67     3228.65    110.60 o 
   3  -3   1     1379.59     1356.41     94.21 o 
   4  -3   1     1521.39     1598.35     62.93 o 
   5  -3   1     7416.15     7218.26    251.06 o 
   6  -3   1     4411.27     4749.68    200.92 o 
   7  -3   1     1365.49     1397.45    109.61 o 
   8  -3   1        3.63      -18.24     41.59 o 
   9  -3   1       89.58       15.74     57.80 o 
  10  -3   1      202.22      184.40     76.41 o 
  11  -3   1      207.18       56.34     73.96 o 
 -13  -2   1      189.01      311.00     96.89 o 
 -12  -2   1      535.19      733.86    111.85 o 
 -11  -2   1      851.37     1048.14    108.78 o 
 -10  -2   1      604.18      825.68     70.39 o 
  -9  -2   1      108.32       21.52     31.67 o 
  -8  -2   1       19.63      -11.57     20.55 o 
  -7  -2   1     1062.14      952.11     46.93 o 
  -6  -2   1     3673.95     3739.76     88.96 o 
  -5  -2   1     5534.74     5064.30    101.68 o 
  -4  -2   1     1155.97     1086.50     37.25 o 
  -3  -2   1     1435.59     1286.33     36.59 o 
  -2  -2   1      490.81      493.93     21.75 o 
  -1  -2   1      146.92      172.79     14.63 o 
   0  -2   1      467.76      421.35     27.68 o 
   1  -2   1    13840.07    15702.94    386.79 o 
   2  -2   1     8751.82     9765.23    263.94 o 
   3  -2   1     5832.51     6223.65    129.23 o 
   4  -2   1       44.32        3.69     14.97 o 
   5  -2   1      537.03      577.96     59.16 o 
   6  -2   1     1320.33     1297.54     95.02 o 
   7  -2   1     3714.65     3702.74    176.74 o 
   8  -2   1     2929.25     3013.34    167.05 o 
   9  -2   1     2228.68     2141.47    148.39 o 
  10  -2   1      396.70      404.41     91.11 o 
  11  -2   1       17.29      -51.60     57.44 o 
  12  -2   1        7.28      -22.41     58.43 o 
 -12  -1   1        5.84      -76.56     51.60 o 
 -11  -1   1      200.58      159.64     67.55 o 
 -10  -1   1      940.13     1072.38    105.23 o 
  -9  -1   1      464.99      551.64     86.78 o 
  -8  -1   1      973.32      894.49     62.21 o 
  -7  -1   1     1586.29     1408.95     70.69 o 
  -6  -1   1       27.37       -7.05     20.43 o 
  -5  -1   1     1717.15     1498.94     48.99 o 
  -4  -1   1     4449.69     4171.80     83.68 o 
  -3  -1   1      517.99      434.12     21.98 o 
  -2  -1   1    19546.05    20055.98    282.64 o 
  -1  -1   1    12229.87    13082.16    184.99 o 
   0  -1   1     1650.10     1348.67     45.29 o 
   1  -1   1      269.22      277.70     23.77 o 
   2  -1   1    18268.05    22528.32    543.51 o 
   3  -1   1    14450.16    15434.04    262.56 o 
   4  -1   1    11344.56    11215.27    209.31 o 
   5  -1   1      419.91      361.46     51.70 o 
   6  -1   1      247.94      192.38     46.49 o 
   7  -1   1        9.18        0.57     29.03 o 
   8  -1   1      420.88      446.52     80.00 o 
   9  -1   1      887.63      824.44    112.42 o 
  10  -1   1     1235.98     1167.29    115.81 o 
  11  -1   1      532.92      647.07    110.91 o 
  12  -1   1       93.95       -5.21     62.44 o 
 -12   0   1      315.93      376.26     93.40 o 
 -11   0   1       68.88       50.77     62.18 o 
 -10   0   1       70.66      -17.15     48.26 o 
  -9   0   1      394.17      309.39     70.83 o 
  -8   0   1      952.46     1024.37     92.51 o 
  -7   0   1     2012.94     1864.35    114.35 o 
  -6   0   1     9610.85     9448.02    297.56 o 
  -5   0   1     4647.07     4911.41    176.84 o 
  -4   0   1      617.21      630.77     36.85 o 
  -3   0   1     2707.29     2702.31     72.48 o 
  -2   0   1     1339.55     1187.26     35.86 o 
  -1   0   1    14854.71    16984.70    412.90 o 
   0   0   1    32689.27    34705.27    585.79 o 
   1   0   1     4472.38     5325.53    155.45 o 
   2   0   1       12.53        7.56     10.11 o 
   3   0   1     2821.86     2773.16     56.42 o 
   4   0   1     2351.34     2170.99     53.69 o 
   5   0   1     8330.82     8296.66    184.45 o 
   6   0   1     4168.12     4197.80    122.83 o 
   7   0   1     3038.48     2748.70    101.90 o 
   8   0   1     1314.20     1113.19     93.66 o 
   9   0   1      134.48       39.77     46.28 o 
  10   0   1      315.49      211.66     72.50 o 
  11   0   1      433.25      460.07    101.01 o 
  12   0   1      573.93      817.14    122.17 o 
 -12   1   1      197.97      145.99     78.75 o 
 -11   1   1      763.14      779.77    119.46 o 
 -10   1   1      829.24      973.92    107.58 o 
  -9   1   1      177.43      144.53     63.48 o 
  -8   1   1       41.18       10.32     40.55 o 
  -7   1   1     1060.36      926.02     84.44 o 
  -6   1   1     1354.89     1285.19     91.68 o 
  -5   1   1     3423.83     3342.22    143.12 o 
  -4   1   1     6368.28     6292.71    204.83 o 
  -3   1   1      170.04      135.04     30.59 o 
  -2   1   1     1444.62     1710.44     72.50 o 
  -1   1   1    20752.29    21909.23    520.06 o 
   0   1   1     8459.15     9767.60    311.60 o 
   1   1   1    30014.81    32974.50    780.82 o 
   2   1   1    27279.95    28068.54    381.63 o 
   3   1   1     5680.37     6149.65     83.35 o 
   4   1   1        8.06        3.97     10.15 o 
   5   1   1       32.96        6.04     16.64 o 
   6   1   1     3333.04     3513.83    105.67 o 
   7   1   1     3805.46     3592.71    115.56 o 
   8   1   1     4181.43     4194.93    136.13 o 
   9   1   1     2346.72     2286.88    102.86 o 
  10   1   1      416.71      499.34     71.77 o 
  11   1   1        0.73      -48.06     49.20 o 
  12   1   1       94.53       24.60     59.47 o 
  13   1   1      203.04      220.52     83.55 o 
 -11   2   1      116.67       87.41     77.87 o 
 -10   2   1      772.18     1018.49    118.31 o 
  -9   2   1     1484.12     1476.26    126.91 o 
  -8   2   1     2219.29     1954.41    135.93 o 
  -7   2   1     1366.58     1307.08    108.57 o 
  -6   2   1        7.31      -42.58     28.67 o 
  -5   2   1     1271.99     1450.46     93.24 o 
  -4   2   1     4104.91     4484.49    166.52 o 
  -3   2   1    12893.99    12698.72    344.99 o 
  -2   2   1     2727.11     3123.68    112.01 o 
  -1   2   1     6340.68     6673.76    181.85 o 
   0   2   1      687.70      666.75     24.61 o 
   1   2   1     4109.87     4263.35    129.88 o 
   2   2   1     7579.48     7206.18    102.84 o 
   3   2   1     2979.06     3037.92     58.31 o 
   4   2   1     2069.74     1999.16     48.73 o 
   5   2   1     5304.77     5028.02     97.05 o 
   6   2   1     1114.57     1065.56     43.95 o 
   7   2   1      448.55      348.38     34.56 o 
   8   2   1      267.17      199.79     42.11 o 
   9   2   1      768.90      727.07     64.99 o 
  10   2   1      787.36      991.81     79.76 o 
  11   2   1      291.83      450.43     66.48 o 
  12   2   1      139.03       90.74     69.58 o 
  13   2   1        0.56      -73.18     48.78 o 
 -11   3   1       39.25      -63.95     60.88 o 
 -10   3   1       52.54      -12.61     51.65 o 
  -9   3   1      498.37      554.93     99.19 o 
  -8   3   1     1430.69     1306.09    116.23 o 
  -7   3   1     2753.60     2751.75    158.03 o 
  -6   3   1     2134.90     2450.34    140.05 o 
  -5   3   1      762.92      753.24     75.94 o 
  -4   3   1       30.37       -0.31     28.87 o 
  -3   3   1     5486.86     5694.31    189.82 o 
  -2   3   1    16641.72    17235.70    440.47 o 
  -1   3   1    16649.13    17122.70    424.21 o 
   0   3   1    11170.58    12307.81    222.71 o 
   2   3   1      915.92      961.36     63.95 o 
   3   3   1       31.61       76.49     34.53 o 
   4   3   1     1234.79     1043.31     37.56 o 
   5   3   1     8575.00     8056.37    138.26 o 
   6   3   1     8313.47     8208.84    147.40 o 
   7   3   1     3634.35     3650.88     90.67 o 
   8   3   1      267.82      190.47     31.14 o 
   9   3   1       96.53       -6.38     22.28 o 
  10   3   1      410.65      431.18     57.97 o 
  11   3   1      277.43      324.34     58.86 o 
  12   3   1      366.25      445.58     70.13 o 
  13   3   1      139.51       73.66     48.85 o 
 -10   4   1      389.58      553.36    105.34 o 
  -9   4   1      138.40       68.28     59.31 o 
  -8   4   1       29.44       -0.16     51.60 o 
  -7   4   1       71.81       20.27     48.37 o 
  -6   4   1     1093.93     1160.36    100.64 o 
  -5   4   1     2064.70     2415.10    135.10 o 
  -4   4   1     2755.96     2776.77    135.04 o 
  -3   4   1     4449.21     4423.46    167.31 o 
  -2   4   1        1.98       -0.36     23.61 o 
  -1   4   1     1267.60     1128.30     60.82 o 
   0   4   1     6185.81     6569.43    161.96 o 
   1   4   1    10152.75    10701.27    198.14 o 
   2   4   1     6786.91     6628.52    210.62 o 
   3   4   1     2960.84     2772.84     64.65 o 
   4   4   1     2445.95     2484.82     55.95 o 
   5   4   1     1418.01     1362.39     43.40 o 
   6   4   1      870.84      801.38     37.33 o 
   7   4   1     3454.58     3496.70     87.42 o 
   8   4   1     3628.49     4155.91    103.28 o 
   9   4   1     1202.12     1330.20     60.31 o 
  10   4   1      250.46      355.34     53.24 o 
  11   4   1       23.39      -21.92     31.34 o 
  12   4   1       22.99      -41.26     43.36 o 
  13   4   1      345.21      388.82     73.42 o 
 -10   5   1      453.50      547.84    112.79 o 
  -9   5   1      819.46     1035.53    133.38 o 
  -8   5   1      466.17      549.09    106.95 o 
  -7   5   1      407.17      655.47    107.06 o 
  -6   5   1       22.19      -32.00     40.91 o 
  -5   5   1      518.84      585.42     83.71 o 
  -4   5   1     3007.51     2971.80    146.82 o 
  -3   5   1     6557.77     6360.83    220.68 o 
  -2   5   1     7039.25     7020.41    224.27 o 
  -1   5   1     8762.43     8785.21    251.01 o 
   0   5   1     3186.96     3246.66     86.34 o 
   1   5   1     2251.11     2076.64     58.26 o 
   2   5   1     3269.51     3419.10    140.26 o 
   3   5   1     7840.02     7368.47    240.69 o 
   4   5   1     5510.59     5283.40    114.53 o 
   5   5   1     4280.32     4426.89     89.31 o 
   6   5   1      870.87      714.73     37.81 o 
   7   5   1        5.35      -10.78     15.51 o 
   8   5   1      272.04      279.81     34.93 o 
   9   5   1     1333.50     1528.67     63.71 o 
  10   5   1      754.18      896.27     59.60 o 
  11   5   1      606.75      864.87     74.71 o 
  12   5   1      155.37      141.38     60.25 o 
  13   5   1      117.37       35.46     46.94 o 
  -9   6   1      158.62      141.09     84.70 o 
  -8   6   1      891.21     1012.28    114.66 o 
  -7   6   1     1114.81     1114.13    114.72 o 
  -6   6   1     3383.69     3574.00    192.90 o 
  -5   6   1      765.27      848.94    104.24 o 
  -4   6   1       35.29      -35.81     36.48 o 
  -3   6   1       92.17       39.09     35.55 o 
  -2   6   1     1511.74     1347.47     85.48 o 
  -1   6   1     2622.99     2640.78    113.52 o 
   0   6   1     5772.76     5867.75    139.09 o 
   1   6   1     1154.24      983.00     66.66 o 
   2   6   1     8355.56     8484.26    168.01 o 
   3   6   1        4.48      -48.32     32.21 o 
   4   6   1     1875.67     1777.05    109.04 o 
   5   6   1     3677.85     3415.99     85.95 o 
   6   6   1     3967.72     4015.30     89.37 o 
   7   6   1     1479.96     1681.85     57.33 o 
   8   6   1      117.35       95.28     36.18 o 
   9   6   1       17.08      -26.83     21.51 o 
  10   6   1      123.23       79.73     32.02 o 
  11   6   1      426.33      583.23    109.04 o 
  12   6   1      489.55      813.23    126.39 o 
  13   6   1      154.05      187.53     85.06 o 
  -8   7   1        0.08      -88.97     59.31 o 
  -7   7   1      193.58      161.26     73.85 o 
  -6   7   1      804.57      924.30    120.76 o 
  -5   7   1     4442.03     5150.64    236.68 o 
  -4   7   1     4751.45     4070.45    194.10 o 
  -3   7   1      300.95      275.40     55.98 o 
  -2   7   1      794.16      820.17     72.55 o 
  -1   7   1       44.78       -9.24     19.44 o 
   0   7   1     3134.76     3052.06     94.64 o 
   1   7   1     7638.79     7993.69    173.83 o 
   2   7   1     5247.80     5004.23    120.87 o 
   3   7   1     4820.17     4773.03    198.68 o 
   4   7   1     1517.41     1399.54    104.97 o 
   5   7   1        4.49      -35.49     34.87 o 
   6   7   1      325.01      336.36     44.98 o 
   7   7   1     1800.93     2102.69     91.49 o 
   8   7   1     1591.16     1813.67     86.65 o 
   9   7   1      316.81      387.59     55.97 o 
  10   7   1      300.71      356.73     64.76 o 
  11   7   1       29.11       66.19     57.44 o 
  12   7   1       49.10        8.34     51.29 o 
  13   7   1      186.98      239.13     87.72 o 
  -7   8   1      375.92      319.45     94.86 o 
  -6   8   1       63.83      -24.76     54.62 o 
  -5   8   1        3.24        5.06     45.50 o 
  -4   8   1     1575.68     1701.84    127.70 o 
  -3   8   1     4047.58     4337.20    197.17 o 
  -2   8   1     1929.86     1817.49    113.10 o 
  -1   8   1     2019.74     2150.44    116.02 o 
   0   8   1      207.10      247.78     37.01 o 
   1   8   1      277.69      312.62     69.16 o 
   2   8   1     4183.67     3907.21    183.67 o 
   3   8   1     3503.42     3344.93    168.30 o 
   4   8   1     1685.11     1570.23    114.04 o 
   5   8   1      565.27      712.49     96.06 o 
   6   8   1      302.72      251.11     44.63 o 
   7   8   1      325.29      397.77     53.66 o 
   8   8   1     1215.32     1345.38     77.80 o 
   9   8   1     1196.60     1372.24     82.47 o 
  10   8   1      847.72     1033.18     74.07 o 
  11   8   1      517.61      622.90     73.82 o 
  12   8   1      202.23      359.42     90.95 o 
  13   8   1       13.63      -23.51     58.95 o 
  -6   9   1     1105.58     1304.99    136.29 o 
  -5   9   1     1039.69     1113.92    116.12 o 
  -4   9   1       60.43      -70.73     47.53 o 
  -3   9   1        1.23      -35.75     40.76 o 
  -2   9   1      838.29      877.66    134.84 o 
  -1   9   1     2997.41     3189.35    193.05 o 
   0   9   1     3692.71     3567.75    194.62 o 
   1   9   1     3667.73     3571.19    189.51 o 
   2   9   1      498.18      497.96     86.94 o 
   3   9   1      156.16      141.87     59.68 o 
   4   9   1      459.64      608.56     96.63 o 
   5   9   1      423.79      489.16     88.66 o 
   6   9   1     1241.44     1327.23     78.53 o 
   7   9   1     1739.39     1864.14     93.07 o 
   8   9   1      386.59      447.24     62.44 o 
   9   9   1       51.86        3.55     36.28 o 
  10   9   1       26.90       -0.38     37.01 o 
  11   9   1      127.87      122.19     49.08 o 
  12   9   1      287.10      333.94     91.47 o 
  13   9   1      179.90      381.94    104.81 o 
  -4  10   1     1001.71     1425.13    175.85 o 
  -3  10   1      277.96      340.71     93.66 o 
  -2  10   1      147.81      249.71     82.40 o 
  -1  10   1       23.48      -29.92     40.71 o 
   0  10   1      596.22      789.57    120.40 o 
   1  10   1     2287.90     2178.63    156.93 o 
   2  10   1     2798.45     2834.20    173.93 o 
   3  10   1     1079.85      883.39     99.86 o 
   4  10   1      293.91      278.48     78.23 o 
   5  10   1       40.82      -40.24     48.94 o 
   6  10   1       56.05      -15.22     55.04 o 
   7  10   1     1057.56     1155.04     79.72 o 
   8  10   1     1151.39     1370.13     86.27 o 
   9  10   1      849.96     1082.48     79.88 o 
  10  10   1      434.99      479.25    110.00 o 
  11  10   1       79.88       81.53     50.01 o 
  12  10   1        6.88       21.94     59.99 o 
  -4  11   1      490.03      413.68    117.53 o 
  -3  11   1      557.25      579.94    129.62 o 
  -2  11   1      943.33     1334.33    174.13 o 
  -1  11   1      752.25      834.34    134.16 o 
   0  11   1      174.16      215.21     75.94 o 
   1  11   1        8.27      -32.11     45.40 o 
   2  11   1      438.13      525.22    101.37 o 
   3  11   1      983.77      766.01    116.18 o 
   4  11   1      930.38     1053.35    115.86 o 
   5  11   1      709.79      880.31    124.15 o 
   6  11   1      453.52      624.56    110.81 o 
   7  11   1       15.33       -9.91     33.71 o 
   8  11   1      289.49      256.48     58.89 o 
   9  11   1      498.37      635.06     79.13 o 
  10  11   1      297.96      292.71     63.34 o 
  11  11   1      320.96      433.43    102.68 o 
  -3  12   1       60.68      -45.55     59.21 o 
  -2  12   1      392.16      493.38    123.26 o 
  -1  12   1      978.25     1029.43    155.06 o 
   0  12   1     1418.53     1488.61    151.77 o 
   1  12   1     1237.19     1187.88    160.95 o 
   2  12   1      561.86      504.27    110.03 o 
   3  12   1       28.25       50.45     54.52 o 
   4  12   1      327.76      346.13     95.48 o 
   5  12   1     1256.71     1357.11    132.07 o 
   6  12   1     1543.99     1654.20    149.43 o 
   7  12   1     1370.96     1403.85    193.18 o 
   8  12   1      484.02      617.97    122.98 o 
   9  12   1       30.46       -9.57     43.54 o 
  10  12   1      222.68      251.04     61.95 o 
  11  12   1      140.70       28.15     59.31 o 
  -1  13   1       59.17       48.37     78.13 o 
   0  13   1      357.48      256.38     99.08 o 
   1  13   1      838.57     1041.26    160.27 o 
   2  13   1     1157.68     1081.92    155.58 o 
   3  13   1      618.45      769.61    136.71 o 
   4  13   1      203.15      118.52     93.61 o 
   5  13   1       23.86      -20.43     60.20 o 
   6  13   1      109.59       80.21     86.68 o 
   7  13   1      263.66      218.39     58.86 o 
   8  13   1      278.19      162.77     55.81 o 
   9  13   1      174.18      203.51     60.70 o 
  10  13   1      159.06      129.47     79.22 o 
   2  14   1      306.26      408.47    112.27 o 
   3  14   1      856.54     1190.64    165.01 o 
   4  14   1      602.39      746.73    138.17 o 
   5  14   1      271.52      431.72    113.15 o 
   6  14   1      269.54      253.72     93.24 o 
   7  14   1        0.14      -64.03     42.69 o 
   8  14   1      102.08       25.33     54.83 o 
  -8 -13   2       48.69       -3.34     66.66 o 
  -7 -13   2       10.87      -16.26     55.40 o 
  -6 -13   2      135.09       77.19     63.85 o 
  -5 -13   2      780.18     1064.09    136.09 o 
  -4 -13   2      861.85      982.94    128.06 o 
  -1 -13   2       16.52       36.17     67.24 o 
   0 -13   2       12.14       -6.62     56.97 o 
 -10 -12   2       62.43       65.78     78.81 o 
  -9 -12   2      184.61      114.98     69.22 o 
  -8 -12   2      241.00      322.47     93.61 o 
  -7 -12   2      324.35      329.24     90.43 o 
  -6 -12   2      230.09      349.94     94.18 o 
  -5 -12   2       15.40       40.92     50.71 o 
  -4 -12   2      116.69      148.75     63.38 o 
  -2 -12   2      786.75      963.39    136.92 o 
  -1 -12   2      674.66      874.58    133.95 o 
   0 -12   2      640.95      690.60    122.12 o 
   1 -12   2       58.25        7.09     61.87 o 
   2 -12   2       46.45       29.92     61.29 o 
 -11 -11   2      215.17      210.72     89.86 o 
 -10 -11   2       89.44       48.68     71.04 o 
  -9 -11   2        1.50      -64.26     44.41 o 
  -8 -11   2       64.60       20.80     56.39 o 
  -7 -11   2      465.95      480.03     99.34 o 
  -6 -11   2      839.67     1042.04    131.66 o 
  -5 -11   2      441.57      494.63     95.07 o 
  -4 -11   2      368.52      362.04     59.42 o 
  -3 -11   2       13.74      -59.83     42.32 o 
  -2 -11   2       72.48       18.50     53.58 o 
  -1 -11   2      387.79      228.96     82.30 o 
   0 -11   2     1139.09     1085.25    119.62 o 
   1 -11   2     1529.01     1510.19    141.66 o 
   2 -11   2     1026.63     1173.13    151.57 o 
   3 -11   2      141.68      114.82     77.24 o 
   4 -11   2        9.28      -19.34     46.91 o 
 -11 -10   2      174.01       78.39     76.15 o 
 -10 -10   2      282.62      336.59     89.28 o 
  -9 -10   2      240.35      210.10     79.43 o 
  -8 -10   2      105.60       39.46     60.62 o 
  -7 -10   2        1.18      -57.85     40.76 o 
  -6 -10   2      864.40      834.55    114.77 o 
  -5 -10   2     1762.22     1734.25     94.42 o 
  -4 -10   2     3373.29     3059.36    207.70 o 
  -3 -10   2     2987.72     2851.98    165.43 o 
  -2 -10   2     1305.29     1228.79    109.66 o 
  -1 -10   2      279.79      366.67     83.24 o 
   0 -10   2       20.51       20.01     46.96 o 
   1 -10   2     2691.09     2789.95    180.55 o 
   2 -10   2     2819.72     2740.28    186.17 o 
   3 -10   2     1503.70     1573.20    143.96 o 
 -12  -9   2       65.04       -9.85     57.44 o 
 -11  -9   2        4.70      -20.43     58.01 o 
 -10  -9   2      152.05      214.58     83.39 o 
  -9  -9   2      435.40      508.34     98.61 o 
  -8  -9   2      710.65      706.34    107.47 o 
  -7  -9   2     1204.56     1252.11    136.74 o 
  -6  -9   2      351.99      405.44     59.28 o 
  -5  -9   2       95.05       34.54     35.60 o 
  -4  -9   2        2.43      -37.14     24.96 o 
  -3  -9   2     1458.98     1355.34    108.36 o 
  -2  -9   2     2192.27     1873.62    127.28 o 
  -1  -9   2     2899.83     2917.28    162.51 o 
   0  -9   2     1675.13     1590.82    121.86 o 
   1  -9   2     1725.36     1832.19    138.54 o 
   2  -9   2      462.95      610.75    101.48 o 
   3  -9   2     1813.10     1986.36    134.16 o 
   4  -9   2      884.10      908.77    114.61 o 
   5  -9   2     1059.48     1157.13    120.03 o 
   6  -9   2      578.18      634.98    113.88 o 
 -12  -8   2      195.79      221.67     88.24 o 
 -11  -8   2      152.13      115.39     76.04 o 
 -10  -8   2      122.16       57.65     61.55 o 
  -9  -8   2        0.42      -29.24     45.97 o 
  -8  -8   2      525.06      542.00     64.91 o 
  -7  -8   2     1544.83     1665.67     85.89 o 
  -6  -8   2     3061.35     3248.30    117.41 o 
  -5  -8   2     2267.48     2065.43     91.75 o 
  -4  -8   2      590.12      765.48     66.27 o 
  -3  -8   2      394.70      632.17     85.16 o 
  -2  -8   2      605.96      713.74     88.71 o 
  -1  -8   2     1856.60     1945.73     75.29 o 
   0  -8   2     4676.58     4297.60    178.88 o 
   1  -8   2     1173.95     1200.62     50.80 o 
   2  -8   2     1963.48     1675.93    105.13 o 
   3  -8   2      309.77      304.09     44.16 o 
   4  -8   2      211.85      154.75     53.89 o 
   5  -8   2      272.69      153.23     64.84 o 
   6  -8   2      701.62      641.71    104.66 o 
   7  -8   2      701.08      717.12    117.79 o 
 -12  -7   2       43.74       -9.07     72.24 o 
 -11  -7   2      354.94      176.01     73.70 o 
 -10  -7   2      244.77      242.00     76.98 o 
  -9  -7   2      498.42      665.93     68.60 o 
  -8  -7   2      479.56      545.41     61.58 o 
  -7  -7   2       18.24      -22.48     27.31 o 
  -6  -7   2      205.44      238.56     34.25 o 
  -5  -7   2     2580.67     2415.31     83.91 o 
  -4  -7   2     5778.94     5772.65    117.56 o 
  -3  -7   2     2391.78     2216.34    129.42 o 
  -2  -7   2     2324.65     2251.78     72.64 o 
  -1  -7   2      221.37      238.33     57.91 o 
   0  -7   2       50.17       44.35     27.18 o 
   1  -7   2     1362.96     1456.56     88.29 o 
   2  -7   2     1371.53     1281.68     93.40 o 
   3  -7   2     1452.48     1365.78     66.95 o 
   4  -7   2     2145.31     2246.23     91.40 o 
   5  -7   2      369.47      624.45     91.99 o 
   6  -7   2      119.31       83.97     61.50 o 
   7  -7   2      106.68       97.83     66.04 o 
   8  -7   2      505.97      351.50     94.65 o 
 -11  -6   2        8.84      -40.24     59.89 o 
 -10  -6   2      648.86      824.87     59.15 o 
  -9  -6   2     1190.39     1182.35     59.66 o 
  -8  -6   2     1326.24     1395.47     60.08 o 
  -7  -6   2     1814.53     1797.44     64.75 o 
  -6  -6   2     2296.26     2314.73     70.92 o 
  -5  -6   2     1088.75     1014.71     46.13 o 
  -4  -6   2       10.99        7.05     17.16 o 
  -3  -6   2     4033.95     3857.27     85.07 o 
  -2  -6   2     6575.41     6409.32    162.75 o 
  -1  -6   2     4319.99     4444.08    111.06 o 
   0  -6   2     3297.45     3456.03     99.13 o 
   1  -6   2     2262.93     2045.31    101.43 o 
   3  -6   2     1104.85     1147.26     57.79 o 
   4  -6   2     2647.96     2477.66     93.64 o 
   5  -6   2     2490.53     2893.67    162.98 o 
   6  -6   2     1532.44     1627.98    128.01 o 
   7  -6   2      963.96      985.96    105.96 o 
   8  -6   2       23.91      -42.84     38.57 o 
   9  -6   2      162.28      122.48     70.94 o 
 -13  -5   2      103.38       -5.84     78.60 o 
 -12  -5   2      338.08      345.71     93.76 o 
 -11  -5   2      623.04      875.32     70.47 o 
 -10  -5   2      538.67      548.86     80.89 o 
  -9  -5   2       21.88      -19.53     25.06 o 
  -8  -5   2      146.86      118.60     29.42 o 
  -7  -5   2      726.24      695.68     40.78 o 
  -6  -5   2     1258.49     1376.61     52.14 o 
  -5  -5   2     3769.89     3658.98     86.51 o 
  -4  -5   2     1316.78     1181.80     45.41 o 
  -3  -5   2      287.66      320.12     27.73 o 
  -2  -5   2        4.88      -12.94     20.45 o 
  -1  -5   2      773.20      821.91     38.61 o 
   0  -5   2     2795.45     2734.82     80.00 o 
   1  -5   2     9560.83    10770.48    305.79 o 
   2  -5   2     3878.38     4315.83    163.87 o 
   3  -5   2      352.74      275.04     47.59 o 
   4  -5   2      296.51      314.14     38.14 o 
   5  -5   2     1150.01     1346.01     68.85 o 
   6  -5   2     2074.73     2179.05    143.54 o 
   7  -5   2     2849.76     2959.66    174.45 o 
   8  -5   2     1507.66     1562.47    136.56 o 
   9  -5   2      269.68      328.46     88.29 o 
  10  -5   2        1.12      -21.16     53.32 o 
 -13  -4   2        0.00      -95.54     63.69 o 
 -12  -4   2       91.81       55.60    111.15 o 
 -11  -4   2      602.66      753.33     90.29 o 
 -10  -4   2     1237.73     1411.79     69.84 o 
  -9  -4   2     1929.87     1890.42     75.58 o 
  -8  -4   2     1280.83     1188.53     56.12 o 
  -7  -4   2      268.53      246.69     32.26 o 
  -6  -4   2       70.13       51.16     21.42 o 
  -5  -4   2     5847.34     5508.22    110.18 o 
  -4  -4   2    11178.17    11529.44    186.73 o 
  -3  -4   2    13454.80    13137.42    205.25 o 
  -2  -4   2     4891.86     4819.32     90.86 o 
  -1  -4   2     4031.49     4060.54    104.71 o 
   0  -4   2     1176.87     1425.60     67.13 o 
   1  -4   2     1512.52     1372.59     73.07 o 
   2  -4   2     6513.00     7169.84    225.26 o 
   4  -4   2     1534.43     1791.83     71.67 o 
   5  -4   2      818.12      777.38     53.33 o 
   6  -4   2      142.84       36.17     39.56 o 
   7  -4   2      523.05      593.39     88.40 o 
   8  -4   2     1862.99     1843.81    139.32 o 
   9  -4   2     1112.41     1245.63    121.86 o 
  10  -4   2      568.61      686.17    115.66 o 
  11  -4   2      183.87      231.83     87.61 o 
 -13  -3   2      167.86      111.80     75.00 o 
 -12  -3   2      113.59      -15.79     58.64 o 
 -11  -3   2        1.09      -61.45     47.69 o 
 -10  -3   2      243.05      251.30     54.77 o 
  -9  -3   2     1189.19     1223.77     61.67 o 
  -8  -3   2     1842.97     1898.59     70.96 o 
  -7  -3   2     1704.64     1671.89     85.12 o 
  -6  -3   2     1006.09      984.81     78.45 o 
  -5  -3   2        3.35      -21.83     14.55 o 
  -4  -3   2     3417.42     3221.82     71.88 o 
  -3  -3   2     7810.27     7965.82    160.18 o 
  -2  -3   2     2461.58     2143.33     51.24 o 
  -1  -3   2     2338.24     2452.49     52.38 o 
   0  -3   2     3152.40     3336.96    110.29 o 
   1  -3   2     2366.95     2407.60     94.55 o 
   2  -3   2     5233.98     6128.79    193.58 o 
   3  -3   2     5044.26     4923.76    173.56 o 
   4  -3   2     8806.58     9176.28    189.37 o 
   5  -3   2     5716.65     6193.95    151.28 o 
   6  -3   2     4315.66     4569.26    130.72 o 
   7  -3   2     1450.01     1654.67    118.89 o 
   8  -3   2        0.41      -19.23     35.75 o 
   9  -3   2      310.40      140.52     64.21 o 
  10  -3   2      192.73      112.42     70.36 o 
  11  -3   2      314.45      281.92     92.93 o 
 -12  -2   2      533.09      677.41    117.32 o 
 -11  -2   2      792.19     1026.56    109.56 o 
 -10  -2   2      450.70      557.95     89.18 o 
  -9  -2   2       19.52      -31.77     28.15 o 
  -8  -2   2      314.93      332.91     40.61 o 
  -7  -2   2     1635.58     1594.61     60.90 o 
  -6  -2   2     3391.26     3533.79     87.94 o 
  -5  -2   2     7841.15     7867.92    142.15 o 
  -4  -2   2     2732.20     2740.51     65.10 o 
  -3  -2   2     2632.82     2671.31     58.55 o 
  -2  -2   2    17865.65    18456.55    326.05 o 
  -1  -2   2      704.30      974.26     28.20 o 
   0  -2   2      415.77      444.54     35.91 o 
   1  -2   2     2385.77     2588.09     92.98 o 
   2  -2   2    11132.29    12081.62    321.27 o 
   3  -2   2      953.89     1116.89     69.68 o 
   4  -2   2      701.68      778.22     51.76 o 
   5  -2   2      188.57      113.29     25.93 o 
   6  -2   2     2888.33     2931.44     96.59 o 
   7  -2   2     3659.50     3647.13    176.27 o 
   8  -2   2     1327.11     1267.36    109.24 o 
   9  -2   2      379.98      353.90     77.40 o 
  10  -2   2        0.90        8.55     50.61 o 
  11  -2   2       72.13      -49.57     55.40 o 
  12  -2   2       80.81      -28.56     65.88 o 
 -12  -1   2      116.21       92.93     77.92 o 
 -11  -1   2      356.62      368.91     88.66 o 
 -10  -1   2      889.57      860.20    110.18 o 
  -9  -1   2      951.83      927.64     94.49 o 
  -8  -1   2       78.22       64.68     44.46 o 
  -7  -1   2     1200.10      942.96     82.09 o 
  -6  -1   2        7.20      -21.32     14.21 o 
  -5  -1   2      116.01       77.94     19.28 o 
  -4  -1   2     5984.92     5627.52    106.13 o 
  -3  -1   2     5512.12     5446.13     97.28 o 
  -2  -1   2    48960.16    50807.13    991.54 o 
  -1  -1   2     3073.50     2997.82    103.07 o 
   0  -1   2    23338.61    23947.25    400.38 o 
   1  -1   2      963.53      963.29     47.90 o 
   2  -1   2    23934.03    25750.09    441.12 o 
   3  -1   2    14940.65    15502.41    287.14 o 
   4  -1   2     7295.44     6743.11    119.97 o 
   5  -1   2       27.70      -18.94     12.63 o 
   6  -1   2      191.27      123.93     26.24 o 
   7  -1   2      548.71      512.40     72.29 o 
   8  -1   2     1237.06     1186.10    100.02 o 
   9  -1   2     1027.61      882.24     97.47 o 
  10  -1   2     1484.22     1638.41    134.99 o 
  11  -1   2      541.79      441.57     93.40 o 
  12  -1   2       36.28       -8.91     62.60 o 
 -12   0   2      126.01      130.25     74.06 o 
 -11   0   2        1.99      -28.25     60.25 o 
 -10   0   2       13.47      -56.08     44.98 o 
  -9   0   2     1467.83     1286.07    112.06 o 
  -8   0   2      760.62      687.57     80.27 o 
  -7   0   2      379.68      393.51     69.16 o 
  -6   0   2     2685.15     2674.72    132.07 o 
  -5   0   2      849.82      729.74     64.00 o 
  -4   0   2      256.99      354.05     46.75 o 
  -3   0   2     3870.48     4063.97     99.03 o 
  -2   0   2       38.05       58.11     76.51 o 
  -1   0   2    25231.07    25999.53    436.03 o 
   0   0   2     5811.44     6681.50    124.58 o 
   1   0   2     4717.50     5197.75    118.05 o 
   2   0   2     5908.45     5100.32    105.16 o 
   3   0   2     4716.75     4608.76    104.99 o 
   4   0   2     6888.08     6723.22    215.73 o 
   5   0   2     8743.56     8840.76    149.68 o 
   6   0   2     3306.56     3257.46     81.13 o 
   7   0   2     2149.40     1916.41     84.75 o 
   8   0   2      275.33      219.78     63.59 o 
   9   0   2       41.08      -24.65     38.41 o 
  10   0   2      299.11      225.00     74.27 o 
  11   0   2     1175.24     1331.57    125.98 o 
  12   0   2      593.51      521.11    105.34 o 
  13   0   2      206.97      220.10     84.64 o 
 -12   1   2      232.34      151.15     78.44 o 
 -11   1   2      482.83      569.31    112.22 o 
 -10   1   2      504.18      443.55     91.63 o 
  -9   1   2      102.89      175.23     64.47 o 
  -8   1   2      259.06      303.18     69.32 o 
  -7   1   2     1240.72     1127.31     94.91 o 
  -6   1   2     2694.59     3113.57    147.60 o 
  -5   1   2     9827.80     9914.50    304.23 o 
  -4   1   2     4817.18     4463.23    163.19 o 
  -3   1   2      260.98      114.93     30.23 o 
  -2   1   2     5181.86     5020.55    155.01 o 
  -1   1   2     1967.46     2422.56     85.01 o 
   0   1   2     6727.23     7814.05    145.96 o 
   1   1   2    18962.26    20186.99    342.77 o 
   2   1   2    33433.41    31852.58   1289.93 o 
   3   1   2     9820.61     9347.13    141.56 o 
   4   1   2      121.49       82.36     28.80 o 
   5   1   2     1890.75     1834.89     51.23 o 
   6   1   2     4870.72     4802.29     99.91 o 
   7   1   2     5353.60     5009.04    207.91 o 
   8   1   2     4239.90     3919.78    130.12 o 
   9   1   2     1044.85      953.70     67.98 o 
  10   1   2      347.20      279.13     55.25 o 
  11   1   2       37.27        3.70     48.32 o 
  12   1   2      298.04      185.18     82.77 o 
  13   1   2      325.68      484.36    105.75 o 
 -11   2   2      239.84      120.76     70.78 o 
 -10   2   2      806.15      973.09    127.02 o 
  -9   2   2     1490.55     1655.55    134.11 o 
  -8   2   2      977.92      958.29    100.96 o 
  -7   2   2      733.36      735.78     91.94 o 
  -6   2   2       10.63        0.57     30.39 o 
  -5   2   2     2917.71     2793.39    134.73 o 
  -4   2   2     8565.36     7977.03    253.15 o 
  -3   2   2     3886.48     3814.74    141.87 o 
  -2   2   2     1058.02      965.01     57.44 o 
  -1   2   2      200.96      208.22     28.77 o 
   0   2   2      920.33      838.57     36.35 o 
   1   2   2     1389.31     1322.20     39.20 o 
   2   2   2    10327.62    10638.34    409.17 o 
   3   2   2       50.82       31.09     22.93 o 
   4   2   2      382.84      399.55     23.02 o 
   5   2   2      751.03      655.34     32.06 o 
   6   2   2      863.22      784.78     61.15 o 
   7   2   2      997.13      841.15     40.80 o 
   8   2   2     2707.85     2881.10    106.43 o 
   9   2   2     2702.26     2886.74    113.53 o 
  10   2   2     1088.24     1311.07     82.01 o 
  11   2   2      284.74      268.34     54.37 o 
  12   2   2       35.15      -30.14     33.02 o 
  13   2   2        8.43      -66.14     58.64 o 
 -11   3   2       14.71      -71.30     60.51 o 
 -10   3   2      118.65       74.64     62.86 o 
  -9   3   2      640.35      521.05     96.79 o 
  -8   3   2     1523.86     1592.54    128.11 o 
  -7   3   2     2311.70     2434.39    148.54 o 
  -6   3   2     1442.74     1244.27    103.98 o 
  -5   3   2      839.69      681.94     71.67 o 
  -4   3   2     2251.78     2045.31    109.30 o 
  -3   3   2     3059.70     3179.81    131.13 o 
  -2   3   2    12111.21    13891.81    368.96 o 
  -1   3   2    17657.86    19076.17    471.69 o 
   0   3   2    14554.19    15164.30    295.03 o 
   1   3   2    18874.27    19917.90    344.19 o 
   2   3   2    23887.72    22860.35    881.15 o 
   3   3   2    10392.50    10012.77    188.57 o 
   4   3   2    10770.83    10851.70    154.07 o 
   5   3   2     4137.89     4145.71    113.84 o 
   6   3   2     8561.87     9078.12    156.78 o 
   7   3   2     4343.00     4566.22    101.37 o 
   8   3   2      252.41      219.49     30.51 o 
   9   3   2       61.66       47.84     25.34 o 
  10   3   2      469.99      509.33     79.85 o 
  11   3   2      488.26      554.70     77.47 o 
  12   3   2      351.05      601.14     76.34 o 
  13   3   2       50.04       74.58     45.67 o 
 -10   4   2      262.40      177.21     83.44 o 
  -9   4   2       24.75        7.82     54.31 o 
  -8   4   2      120.87       92.10     61.40 o 
  -7   4   2     1254.89     1419.66    120.66 o 
  -6   4   2     2358.17     2486.72    146.20 o 
  -5   4   2     3815.70     3542.21    167.72 o 
  -4   4   2      810.21      682.36     69.84 o 
  -3   4   2       10.60        8.29     25.96 o 
  -2   4   2     1605.55     2023.31     96.84 o 
  -1   4   2     4631.30     4769.85    153.91 o 
   0   4   2     8438.89     9353.93    184.22 o 
   1   4   2    18718.54    19263.38    337.86 o 
   2   4   2      376.93      223.70     49.31 o 
   3   4   2     1702.40     1445.99     28.09 o 
   4   4   2       10.81       18.47     12.58 o 
   5   4   2      995.46      859.70     37.34 o 
   6   4   2      982.28      920.19     38.44 o 
   7   4   2     6969.33     7327.43    140.07 o 
   8   4   2     2570.55     2868.26    120.58 o 
   9   4   2      848.76      852.98     52.41 o 
  10   4   2       15.63       -8.60     36.04 o 
  11   4   2        0.98      -11.73     48.37 o 
  12   4   2      104.54       28.50     45.34 o 
  13   4   2      444.55      473.21     74.64 o 
 -10   5   2      581.72      748.45    126.34 o 
  -9   5   2      695.52      796.14    121.96 o 
  -8   5   2      612.97      770.13    115.71 o 
  -7   5   2      270.49      117.17     65.67 o 
  -6   5   2       25.21       19.65     45.92 o 
  -5   5   2        9.74       20.07     35.91 o 
  -4   5   2     1965.83     1796.85    112.53 o 
  -3   5   2     4182.18     4046.37    166.11 o 
  -2   5   2     6048.20     6100.59    204.26 o 
  -1   5   2     2390.73     2290.48     99.24 o 
   0   5   2     1632.06     1625.37     57.13 o 
   1   5   2     1039.30      740.84     48.97 o 
   2   5   2     2973.33     2745.55     65.34 o 
   3   5   2     6208.15     5728.03    205.88 o 
   4   5   2     6610.84     6919.53    151.57 o 
   5   5   2     3022.59     2906.03     65.39 o 
   6   5   2      308.85      276.34     27.20 o 
   7   5   2       14.60      -22.00     15.04 o 
   8   5   2      458.67      575.90     47.28 o 
   9   5   2     1683.32     1827.67     68.37 o 
  10   5   2      703.90      798.46     67.72 o 
  11   5   2      252.73      281.49     54.38 o 
  12   5   2      116.41       53.12     94.36 o 
  13   5   2       34.24       14.48     44.68 o 
  14   5   2      124.79      132.13     86.42 o 
  -9   6   2      384.82      628.73    121.28 o 
  -8   6   2      918.48      871.71    122.54 o 
  -7   6   2      631.66      802.08    112.01 o 
  -6   6   2      850.82      824.02    113.73 o 
  -5   6   2      253.58      190.60     66.51 o 
  -4   6   2      279.28      201.55     57.12 o 
  -3   6   2     1199.10     1365.14     95.90 o 
  -2   6   2     4612.36     4983.39    183.88 o 
  -1   6   2     6742.28     7206.79    224.43 o 
   0   6   2     5092.40     4588.36    118.22 o 
   1   6   2     2335.21     2211.93     66.35 o 
   2   6   2      936.52     1093.51     37.96 o 
   3   6   2      142.83      119.62     47.69 o 
   4   6   2     4135.53     4173.18    179.61 o 
   5   6   2     5288.52     5079.85    116.88 o 
   6   6   2     6138.67     6420.37    121.44 o 
   7   6   2      919.16      875.39     40.45 o 
   8   6   2      141.31      110.97     36.04 o 
   9   6   2       49.96        0.81     23.05 o 
  10   6   2      506.90      547.52     51.22 o 
  11   6   2      370.07      440.96    152.06 o 
  12   6   2      396.50      545.13    107.47 o 
  13   6   2      137.39      123.94     80.63 o 
  14   6   2      108.78       91.05     78.02 o 
  -8   7   2        6.75      -61.66     56.13 o 
  -7   7   2      309.51      295.73     83.18 o 
  -6   7   2      545.04      484.99     97.31 o 
  -5   7   2     5574.18     5509.54    244.08 o 
  -4   7   2     2359.45     2641.93    151.72 o 
  -3   7   2      394.59      491.14     73.39 o 
  -2   7   2       61.06       69.79     35.75 o 
  -1   7   2     1089.27     1151.94     61.62 o 
   0   7   2     3522.13     3429.35    137.08 o 
   1   7   2    13152.52    13416.90    263.93 o 
   2   7   2     4655.84     4334.51    102.08 o 
   3   7   2     4763.43     4660.40    198.84 o 
   4   7   2      410.59      351.50     72.66 o 
   5   7   2       82.42       86.10     51.91 o 
   6   7   2     1835.87     1758.24     80.31 o 
   7   7   2     3387.40     3632.81    120.89 o 
   8   7   2     3090.36     3311.07    118.16 o 
   9   7   2      774.95      840.82     64.68 o 
  10   7   2       78.11       68.24     50.58 o 
  11   7   2       27.95      -65.12     43.42 o 
  12   7   2      162.27      158.65     81.41 o 
  13   7   2      251.77      271.76     86.00 o 
  -7   8   2      101.21       68.80     68.59 o 
  -6   8   2        0.44      -27.78     51.81 o 
  -5   8   2      226.72      131.45     61.35 o 
  -4   8   2     3290.16     3471.01    183.15 o 
  -3   8   2     5298.71     6075.62    242.52 o 
  -2   8   2     1348.63     1532.89    107.68 o 
  -1   8   2     1273.87     1199.71     66.57 o 
   0   8   2        9.07      -21.80     17.91 o 
   1   8   2      822.94      919.02     47.79 o 
   2   8   2     5023.86     4636.79    206.14 o 
   3   8   2     4090.71     4119.34    192.79 o 
   4   8   2     2593.99     2432.51    145.16 o 
   5   8   2      817.91      796.45    103.15 o 
   6   8   2       19.53      -48.73     40.50 o 
   7   8   2       40.92       20.28     43.13 o 
   8   8   2      833.15      805.31    171.24 o 
   9   8   2      868.69     1082.42     74.64 o 
  10   8   2      588.35      779.00     71.74 o 
  11   8   2      282.42      438.65     93.35 o 
  12   8   2       55.05       54.47     59.99 o 
  13   8   2        6.06      -30.23     61.14 o 
  -6   9   2      667.29      667.35    114.72 o 
  -5   9   2      406.70      360.00     89.70 o 
  -4   9   2        2.43      -60.75     40.50 o 
  -3   9   2     1081.39      959.66     81.04 o 
  -2   9   2     1429.36     1555.79    143.33 o 
  -1   9   2     2305.22     2222.26    162.15 o 
   0   9   2     2939.80     2756.49    171.58 o 
   1   9   2     1813.77     1665.87    127.59 o 
   2   9   2        1.70      -31.22     39.98 o 
   3   9   2      444.88      463.62     87.09 o 
   4   9   2     1240.88     1270.64    111.02 o 
   5   9   2     1199.58     1261.11    113.78 o 
   6   9   2      605.89      686.06    106.07 o 
   7   9   2      508.10      640.98     67.52 o 
   8   9   2      208.75      242.94     50.30 o 
   9   9   2      162.28       83.47     37.81 o 
  10   9   2      239.19      316.36     56.62 o 
  11   9   2      321.15      483.06    105.13 o 
  12   9   2      342.81      552.27    108.78 o 
  13   9   2      130.80      248.77     88.45 o 
  -4  10   2     1009.12     1389.43    176.79 o 
  -3  10   2      235.27      148.80     77.61 o 
  -2  10   2      250.19      218.28     83.86 o 
  -1  10   2      249.23      209.78     75.78 o 
   0  10   2     1422.03     1339.39    128.48 o 
   1  10   2     2981.29     2836.50    180.49 o 
   2  10   2     2246.37     2157.52    153.49 o 
   3  10   2      952.28      939.31    122.22 o 
   4  10   2       64.27       38.05     56.97 o 
   5  10   2       43.61       56.50     57.23 o 
   6  10   2      514.18      535.38    104.14 o 
   7  10   2      423.78      626.41     69.99 o 
   8  10   2     1258.06     1276.55    108.12 o 
   9  10   2      633.24      917.06     86.56 o 
  10  10   2      181.19      197.71     53.65 o 
  11  10   2        7.40      -39.71     36.21 o 
  12  10   2       76.17       42.95     64.11 o 
  13  10   2      146.16      191.54     89.23 o 
  -4  11   2      546.86      830.28    152.66 o 
  -3  11   2      837.86      830.02    145.78 o 
  -2  11   2      650.69      542.83    120.76 o 
  -1  11   2      320.38      274.57     90.06 o 
   0  11   2       61.05       -8.60     56.71 o 
   1  11   2      131.38      102.00     65.20 o 
   2  11   2      599.95      813.13    123.16 o 
   3  11   2     1681.59     1839.69    146.72 o 
   4  11   2     1274.27     1295.35    125.40 o 
   5  11   2      615.96      614.71    111.33 o 
   6  11   2       25.64      -17.77     53.37 o 
   7  11   2        3.83      -34.24     32.61 o 
   8  11   2      624.66      614.47     74.28 o 
   9  11   2      749.72      896.00    187.71 o 
  10  11   2      308.23      350.60     66.14 o 
  11  11   2      301.85      409.27     67.15 o 
  12  11   2       46.97       90.38     76.04 o 
  -3  12   2      241.51      300.84    109.09 o 
  -2  12   2      758.76      725.78    140.36 o 
  -1  12   2     1053.48      920.86    149.53 o 
   0  12   2     1222.59     1487.88    152.76 o 
   1  12   2      963.73     1163.12    156.57 o 
   2  12   2      319.96      245.02     87.35 o 
   3  12   2       17.07      -33.77     53.68 o 
   4  12   2      828.23     1030.06    142.45 o 
   5  12   2     1229.86     1327.40    135.36 o 
   6  12   2      806.71      947.13    141.19 o 
   7  12   2      368.97      457.52    114.56 o 
   8  12   2       65.03       20.10     41.70 o 
   9  12   2       56.76       20.93     73.96 o 
  10  12   2      411.08      447.42     74.05 o 
  11  12   2      158.07      218.13     59.32 o 
  -1  13   2      287.70      252.16    103.04 o 
   0  13   2      628.90      754.65    151.15 o 
   1  13   2     1108.44     1331.42    181.64 o 
   2  13   2     1035.75     1203.30    165.07 o 
   3  13   2      341.66      369.22    109.35 o 
   4  13   2       73.80      -60.41     53.37 o 
   5  13   2       98.08       -6.67     62.65 o 
   6  13   2      574.99      490.15    121.23 o 
   7  13   2      927.81      943.48    148.44 o 
   8  13   2      749.16     1042.42    124.70 o 
   9  13   2      432.84      661.37     85.28 o 
  10  13   2      188.40      147.67     66.04 o 
   2  14   2      619.51      720.51    140.41 o 
   3  14   2      918.56     1320.94    182.47 o 
   4  14   2      401.03      581.14    134.52 o 
   5  14   2      124.86      -21.63     69.27 o 
   6  14   2       74.98       59.37     77.29 o 
   7  14   2        2.77      -76.54     51.03 o 
   8  14   2       62.09       30.06     48.19 o 
  -7 -13   3       27.01       17.20     67.03 o 
  -6 -13   3      199.53      168.77     79.85 o 
  -5 -13   3      478.14      670.22    117.58 o 
  -4 -13   3      521.81      734.17    124.52 o 
  -3 -13   3      363.76      294.17     84.59 o 
  -9 -12   3      259.47      318.09    103.35 o 
  -8 -12   3      238.34      226.72     87.15 o 
  -7 -12   3      115.90       70.10     71.20 o 
  -6 -12   3       51.12      -40.97     46.39 o 
  -5 -12   3       94.15       33.57     54.36 o 
  -4 -12   3      494.01      685.02    115.76 o 
  -3 -12   3     1129.43      976.42    109.30 o 
   0 -12   3      136.99      105.18     66.92 o 
   1 -12   3        0.67      -32.78     54.10 o 
   2 -12   3      109.21       83.97     69.74 o 
 -10 -11   3        0.16      -50.61     55.77 o 
  -9 -11   3       72.91       45.14     74.17 o 
  -8 -11   3      171.35      178.83     81.83 o 
  -7 -11   3      230.63      211.71     76.77 o 
  -6 -11   3      723.11      886.78    124.20 o 
  -5 -11   3      762.73      860.61    117.95 o 
  -4 -11   3      339.31      217.65     71.30 o 
  -3 -11   3       19.28      -53.53     37.42 o 
  -1 -11   3      949.72     1022.55    135.41 o 
   0 -11   3     1125.54     1084.05    119.10 o 
   1 -11   3      689.68      649.73    114.56 o 
   2 -11   3      600.31      675.27    119.15 o 
   3 -11   3        3.37      -14.07     56.60 o 
 -11 -10   3      278.34      327.37     96.63 o 
 -10 -10   3      339.18      495.10    105.60 o 
  -9 -10   3      173.18      168.51     75.47 o 
  -8 -10   3       17.90      -63.25     42.17 o 
  -7 -10   3       32.70        0.47     48.94 o 
  -6 -10   3      131.28       47.17     60.20 o 
  -5 -10   3     1893.53     1933.46    147.76 o 
  -4 -10   3     2277.84     2391.02    161.89 o 
  -3 -10   3     1680.41     1708.67     91.09 o 
  -2 -10   3      392.60      604.81     94.70 o 
  -1 -10   3       96.99      135.93     61.40 o 
   0 -10   3      252.82      328.31     81.88 o 
   1 -10   3     3441.64     3195.97    191.65 o 
   2 -10   3     2478.12     2476.66    175.07 o 
   3 -10   3     1945.04     1726.18    151.31 o 
 -11  -9   3        0.88      -11.05     64.79 o 
 -10  -9   3      146.93      201.65     84.75 o 
  -9  -9   3      335.19      327.73     86.62 o 
  -8  -9   3      415.80      512.66     99.86 o 
  -7  -9   3      389.86      484.10     93.56 o 
  -6  -9   3       69.40        1.77     47.07 o 
  -5  -9   3        5.85      -35.02     39.66 o 
  -4  -9   3      623.95      764.20     70.64 o 
  -3  -9   3     1787.14     1638.67     84.92 o 
  -2  -9   3     1595.49     1712.57    119.30 o 
  -1  -9   3      783.04      875.73     89.02 o 
   0  -9   3      312.92      258.67     67.18 o 
   1  -9   3      607.74      569.73     93.09 o 
   2  -9   3     2056.61     2059.75    147.55 o 
   3  -9   3     2666.41     2779.88    107.44 o 
   4  -9   3     2217.34     2199.90    151.20 o 
   5  -9   3      787.71      816.31    116.33 o 
   6  -9   3      637.36      818.71    121.49 o 
 -12  -8   3      122.23      100.70     80.37 o 
 -11  -8   3       60.31      -52.07     55.77 o 
 -10  -8   3      126.68       18.03     64.11 o 
  -9  -8   3       64.25      -67.70     46.44 o 
  -8  -8   3      455.60      616.74    100.64 o 
  -7  -8   3     1441.38     1603.85    133.90 o 
  -6  -8   3     3351.51     3383.55    184.04 o 
  -5  -8   3     1623.36     1641.06     83.02 o 
  -4  -8   3      193.12      127.89     37.87 o 
  -3  -8   3      155.64      106.10     36.12 o 
  -2  -8   3     2546.46     2241.46     79.76 o 
  -1  -8   3     4082.79     4366.18    173.56 o 
   0  -8   3     2548.89     2346.75     91.13 o 
   1  -8   3      781.48      671.65     57.42 o 
   2  -8   3     1954.79     1932.36    223.10 o 
   3  -8   3       33.69       -3.20     24.42 o 
   4  -8   3      175.19      161.14     37.52 o 
   5  -8   3      395.45      519.65     93.14 o 
   6  -8   3      699.83      762.78    118.89 o 
   7  -8   3      791.35      880.68    127.07 o 
 -12  -7   3      183.12      106.07     74.27 o 
 -11  -7   3      421.25      626.28    115.81 o 
 -10  -7   3      490.52      496.71     98.46 o 
  -9  -7   3      298.64      347.64     92.20 o 
  -8  -7   3        4.45      -65.05     43.36 o 
  -7  -7   3      260.20      323.79     73.70 o 
  -6  -7   3     1095.58     1138.45     54.59 o 
  -5  -7   3     3019.58     2893.01     82.13 o 
  -4  -7   3     3680.45     3750.19    107.78 o 
  -3  -7   3     1796.10     1650.47     72.30 o 
  -2  -7   3      652.03      514.92     33.72 o 
  -1  -7   3      323.53      387.93     38.86 o 
   0  -7   3     1225.33     1026.60     65.67 o 
   1  -7   3     2054.03     1990.69    109.50 o 
   2  -7   3     2669.89     2518.93    133.32 o 
   3  -7   3     2246.54     2371.95     90.24 o 
   4  -7   3      767.04      994.69     96.68 o 
   5  -7   3      159.34      106.62     47.40 o 
   6  -7   3        5.41      -56.99     38.00 o 
   7  -7   3      320.16      401.44     98.30 o 
   8  -7   3      686.91      702.22    117.53 o 
 -12  -6   3       62.03      -36.33     62.54 o 
 -11  -6   3       29.19       29.34     63.95 o 
 -10  -6   3      182.17      177.62     50.41 o 
  -9  -6   3      905.59      991.29     71.66 o 
  -8  -6   3      910.33      903.54     65.20 o 
  -7  -6   3      888.63      950.12     49.49 o 
  -6  -6   3      398.10      334.38     37.05 o 
  -5  -6   3      120.93       48.26     23.13 o 
  -4  -6   3     1152.98     1156.15     48.70 o 
  -3  -6   3     5299.10     5299.64    109.15 o 
  -2  -6   3     4941.36     4773.27     99.86 o 
  -1  -6   3     5847.09     5336.36    129.33 o 
   0  -6   3     2084.42     2192.44    150.45 o 
   1  -6   3      888.52      799.58     66.35 o 
   2  -6   3      275.83      134.94     39.14 o 
   3  -6   3     2519.70     2676.12    138.85 o 
   4  -6   3     3812.15     4584.86    266.78 o 
   5  -6   3     2205.25     2267.70     95.08 o 
   6  -6   3     1196.28     1219.48    147.87 o 
   7  -6   3      252.07      283.38     74.58 o 
   8  -6   3       38.18       56.29     55.25 o 
   9  -6   3      402.83      468.26    100.91 o 
 -12  -5   3      100.54       18.87     61.66 o 
 -11  -5   3       72.90       62.30     45.63 o 
 -10  -5   3        3.19      -37.85     35.90 o 
  -9  -5   3      454.73      297.71     41.37 o 
  -8  -5   3      685.48      763.03     49.41 o 
  -7  -5   3     1651.94     1533.19     60.18 o 
  -6  -5   3     1781.22     1941.07     65.69 o 
  -5  -5   3     3676.74     3620.21     96.53 o 
  -4  -5   3     2235.11     2038.14     60.44 o 
  -3  -5   3      326.17      260.98     52.86 o 
  -2  -5   3      511.72      358.00     26.42 o 
  -1  -5   3     3143.36     2752.56     66.51 o 
   0  -5   3     5923.58     5788.63    135.02 o 
   1  -5   3     9503.54     8830.14    267.48 o 
   2  -5   3     1383.54     1791.43    101.69 o 
   3  -5   3      130.89       78.28     38.52 o 
   4  -5   3      619.97      680.44     78.05 o 
   5  -5   3     2321.66     2333.23     92.20 o 
   6  -5   3     1447.79     1419.25     76.56 o 
   7  -5   3     2033.62     2025.66    143.80 o 
   8  -5   3      676.96      787.90    112.68 o 
   9  -5   3      153.52       79.54     59.99 o 
  10  -5   3       51.64       46.49     60.25 o 
 -12  -4   3      107.72      177.11     82.61 o 
 -11  -4   3      538.96      690.25     82.63 o 
 -10  -4   3     1369.50     1675.41     80.06 o 
  -9  -4   3      823.73     1127.97     60.97 o 
  -8  -4   3      423.86      433.29     44.20 o 
  -7  -4   3       30.39       -3.08     20.83 o 
  -6  -4   3      607.21      668.96     38.77 o 
  -5  -4   3     1728.70     1597.10     53.50 o 
  -4  -4   3    11955.13    11891.96    195.37 o 
  -3  -4   3     8455.46     9280.19    156.74 o 
  -2  -4   3     5325.72     5066.33    117.12 o 
  -1  -4   3     1461.48     1599.93     45.58 o 
   0  -4   3      318.92      270.87     37.89 o 
   1  -4   3     5860.83     5618.11    181.85 o 
   2  -4   3     6720.86     8183.79    254.50 o 
   3  -4   3     9177.93    10760.62    325.39 o 
   4  -4   3     4307.08     4717.47    191.44 o 
   5  -4   3      105.44       42.96     26.42 o 
   6  -4   3      330.72      208.96     39.41 o 
   7  -4   3     1428.40     1241.15     73.24 o 
   8  -4   3     1479.81     1691.93    137.96 o 
   9  -4   3      890.01      977.41    110.08 o 
  10  -4   3      489.42      561.34    104.87 o 
  11  -4   3       34.87       30.80     59.31 o 
 -12  -3   3       22.51      -53.27     61.87 o 
 -11  -3   3       45.12      -11.26     55.51 o 
 -10  -3   3      630.66      568.63    104.24 o 
  -9  -3   3     1778.83     1780.82     75.96 o 
  -8  -3   3     2366.19     2615.76    107.99 o 
  -7  -3   3     1037.19      970.88     49.25 o 
  -6  -3   3       27.06      -23.54     15.69 o 
  -5  -3   3      108.60        9.89     17.30 o 
  -4  -3   3     3796.74     4495.20    137.99 o 
  -3  -3   3    12289.27    12945.82    319.76 o 
  -2  -3   3     2467.20     2261.52     54.46 o 
  -1  -3   3     4425.58     4629.14     84.99 o 
   0  -3   3     3709.32     4091.36    141.32 o 
   1  -3   3      605.81      588.02     49.93 o 
   2  -3   3      633.56      828.56     61.09 o 
   3  -3   3     1049.82      998.21     72.71 o 
   4  -3   3     3594.68     3872.60    161.73 o 
   5  -3   3     5969.45     5865.65    147.09 o 
   6  -3   3     1513.55     1428.75     73.91 o 
   7  -3   3      308.07      297.37     72.73 o 
   8  -3   3       65.54       -0.94     35.70 o 
   9  -3   3      999.37     1054.03    111.07 o 
  10  -3   3      494.03      401.70     93.45 o 
  11  -3   3      530.94      468.20    104.14 o 
 -12  -2   3      319.01      263.16     86.52 o 
 -11  -2   3      339.91      341.96     90.06 o 
 -10  -2   3       22.89      -54.26     52.22 o 
  -9  -2   3       18.76       -9.07     50.09 o 
  -8  -2   3     1264.00     1372.02     79.10 o 
  -7  -2   3     1895.54     1777.99     66.27 o 
  -6  -2   3     3012.81     2770.16     84.36 o 
  -5  -2   3     2116.79     2010.68     60.67 o 
  -4  -2   3     5498.55     5123.15    100.52 o 
  -3  -2   3      742.85      783.32     30.91 o 
  -2  -2   3    13377.24    13564.98    244.08 o 
  -1  -2   3      296.36      179.98     15.25 o 
   0  -2   3     9621.15    10728.78    444.22 o 
   1  -2   3     1259.31     1219.67     63.53 o 
   2  -2   3     1434.75     1484.44     76.20 o 
   3  -2   3     1634.74     1795.18     92.88 o 
   4  -2   3     4780.30     5722.20    200.66 o 
   6  -2   3     3614.76     3569.75    113.73 o 
   7  -2   3     2048.00     2036.89     85.35 o 
   8  -2   3     1112.21     1207.84    109.24 o 
   9  -2   3      167.82      143.75     66.51 o 
  10  -2   3      244.34      273.68     77.76 o 
  11  -2   3      164.97      133.79     74.84 o 
  12  -2   3      340.49      418.64    102.16 o 
 -12  -1   3      378.63      398.15     98.98 o 
 -11  -1   3      830.21      787.49    119.82 o 
 -10  -1   3     1034.83     1120.07    112.58 o 
  -9  -1   3      402.79      436.67     87.93 o 
  -8  -1   3      592.68      385.18     72.97 o 
  -7  -1   3      129.09      -28.87     35.39 o 
  -6  -1   3     1444.30     1297.81     67.16 o 
  -5  -1   3     4255.14     4009.82    128.06 o 
  -4  -1   3     8192.30     7794.85    138.41 o 
  -3  -1   3     9186.44     9291.63    151.03 o 
  -2  -1   3    35677.95    39156.31    659.18 o 
  -1  -1   3      333.59      355.44     30.66 o 
   0  -1   3      660.39      924.58     38.17 o 
   1  -1   3    28870.00    30584.42    416.25 o 
   2  -1   3       82.21      131.20     20.63 o 
   3  -1   3    14321.83    15577.56    291.20 o 
   4  -1   3     1137.12      886.05     47.42 o 
   5  -1   3       11.55      -23.38     15.59 o 
   6  -1   3        1.23      -19.26     13.61 o 
   7  -1   3      972.08      861.42     53.28 o 
   8  -1   3     1201.91     1250.06    103.56 o 
   9  -1   3     1931.25     2162.53    144.37 o 
  10  -1   3      683.32      498.80     90.59 o 
  11  -1   3      317.41      290.62     76.83 o 
  12  -1   3       22.77      -28.67     55.87 o 
 -12   0   3       23.48       49.36     77.50 o 
 -11   0   3        5.26      -17.72     55.61 o 
 -10   0   3      226.37      144.11     68.59 o 
  -9   0   3      626.45      791.19    103.82 o 
  -8   0   3     1286.80     1230.72    104.03 o 
  -7   0   3      577.54      387.36     68.28 o 
  -6   0   3     1665.04     1561.68    102.31 o 
  -5   0   3      109.28       86.26     40.39 o 
  -4   0   3      258.24      149.22     42.84 o 
  -3   0   3     4267.94     4443.37    111.73 o 
  -2   0   3     1919.98     1795.84     59.22 o 
  -1   0   3    13141.04    13576.15    247.51 o 
   0   0   3     9741.42    10600.33    157.37 o 
   1   0   3      673.19      584.07     20.64 o 
   2   0   3     1829.24     1868.08     39.31 o 
   3   0   3     2830.83     2889.48     77.73 o 
   4   0   3     7842.23     7440.08    226.20 o 
   5   0   3     7615.00     7125.90    165.95 o 
   6   0   3     3250.39     2945.67     76.94 o 
   7   0   3     1063.27      957.44     46.78 o 
   8   0   3        0.35      -30.35     22.40 o 
   9   0   3      731.31      670.52     68.94 o 
  10   0   3      893.58      840.13     97.26 o 
  11   0   3      585.93      639.57    110.39 o 
  12   0   3      447.53      443.86     94.91 o 
  13   0   3      128.86       91.73     68.69 o 
 -11   1   3      265.12      148.39     75.42 o 
 -10   1   3      141.63       75.78     67.39 o 
  -9   1   3        0.38      -38.83     45.97 o 
  -8   1   3      518.28      622.73     91.68 o 
  -7   1   3     2053.36     2214.70    133.32 o 
  -6   1   3     2957.27     2656.68    137.75 o 
  -5   1   3     5727.97     5628.27    207.28 o 
  -4   1   3     2446.83     2511.73    117.32 o 
  -3   1   3       86.95       73.54     33.98 o 
  -2   1   3     1043.33     1139.72     65.88 o 
  -1   1   3     6252.76     6400.54    186.23 o 
   0   1   3      860.19      909.23     34.11 o 
   1   1   3     8025.39     8602.48    163.06 o 
   2   1   3      874.72      775.97     36.90 o 
   3   1   3       72.86       33.99     22.59 o 
   4   1   3     1643.24     1467.27     55.11 o 
   5   1   3     4492.96     4648.34    133.71 o 
   6   1   3     2868.56     2596.89     69.64 o 
   7   1   3     5506.94     5497.73    116.74 o 
   8   1   3     3221.80     3280.66    117.69 o 
   9   1   3      776.98      701.25     69.25 o 
  10   1   3        0.03      -42.27     28.18 o 
  11   1   3      265.41      167.23     50.69 o 
  12   1   3      602.64      705.19    110.60 o 
  13   1   3      438.00      625.13    116.70 o 
 -11   2   3      290.02      273.22     89.54 o 
 -10   2   3      700.58      945.46    128.89 o 
  -9   2   3      926.72      926.96    117.90 o 
  -8   2   3      451.21      413.89     80.32 o 
  -7   2   3       34.67      -49.98     35.23 o 
  -6   2   3      171.22       85.79     47.22 o 
  -5   2   3     3432.48     3549.82    158.86 o 
  -4   2   3     8074.58     9030.96    281.97 o 
  -3   2   3     3651.99     3848.21    146.72 o 
  -2   2   3       29.97       11.10     20.80 o 
  -1   2   3      669.95      709.10     49.20 o 
   0   2   3       87.31      132.74     20.32 o 
   1   2   3    23485.68    26523.85    530.66 o 
   2   2   3    15771.07    16139.93    669.64 o 
   3   2   3    50933.10    49890.16    829.91 o 
   4   2   3    11290.61    10700.54    163.80 o 
   5   2   3      590.01      423.49     24.29 o 
   6   2   3      649.79      591.81     26.11 o 
   7   2   3     2042.46     1995.95     62.74 o 
   8   2   3     4110.13     4105.71    130.91 o 
   9   2   3     2317.76     2564.83    107.59 o 
  10   2   3      937.08      829.56    112.97 o 
  11   2   3       84.45       25.53     47.82 o 
  12   2   3        7.12       -2.35     35.25 o 
  13   2   3       57.08       78.72     45.09 o 
 -11   3   3        6.36       -2.40     66.71 o 
 -10   3   3      157.53       97.00     70.68 o 
  -9   3   3      777.17      843.52    118.73 o 
  -8   3   3     1870.29     1912.82    140.52 o 
  -7   3   3     1695.67     1767.77    130.20 o 
  -6   3   3     1435.54     1525.88    111.07 o 
  -5   3   3      279.19      277.49     56.08 o 
  -4   3   3     1087.44     1140.45     82.56 o 
  -3   3   3    12495.42    13213.72    370.68 o 
  -2   3   3     6351.86     6273.58    198.42 o 
  -1   3   3     6245.84     6177.47    185.97 o 
   0   3   3     3134.69     3095.03     79.10 o 
   1   3   3       30.98       38.93     16.70 o 
   2   3   3     3606.08     3421.62    157.12 o 
   3   3   3       24.92       59.75     14.68 o 
   4   3   3     3724.25     3642.47     92.14 o 
   5   3   3     6006.54     6085.59    312.57 o 
   6   3   3     3878.12     4012.52     72.28 o 
   7   3   3     1302.88     1145.63     38.61 o 
   8   3   3        0.16      -22.38     14.92 o 
   9   3   3      863.93      809.16     61.04 o 
  10   3   3      887.43      869.54     78.36 o 
  11   3   3     1178.60     1116.42     82.24 o 
  12   3   3      247.40      308.22     61.64 o 
  13   3   3       17.17       34.06     42.73 o 
 -10   4   3       84.83       61.35     66.77 o 
  -9   4   3        1.61      -24.81     48.42 o 
  -8   4   3      555.21      766.48    108.31 o 
  -7   4   3     1145.13     1174.74    109.45 o 
  -6   4   3     1493.07     1355.70    109.24 o 
  -5   4   3     1475.97     1878.21    121.08 o 
  -4   4   3      741.83      820.17     74.06 o 
  -3   4   3       89.70      191.33     46.23 o 
  -2   4   3     3151.10     3350.09    134.37 o 
  -1   4   3     3931.15     3601.57    128.74 o 
   0   4   3    14786.38    14889.85    276.97 o 
   1   4   3    12592.92    12668.46    237.01 o 
   2   4   3     3657.95     3388.36     81.74 o 
   3   4   3      263.11      213.77     19.75 o 
   4   4   3     5428.54     5090.38    114.18 o 
   5   4   3     7948.93     8109.17    130.01 o 
   6   4   3     3315.70     3173.83     81.96 o 
   7   4   3     5549.93     5521.26    113.34 o 
   8   4   3     2719.59     2611.98     75.67 o 
   9   4   3      620.82      645.95    109.22 o 
  10   4   3       37.54      -14.12     27.57 o 
  11   4   3       72.37       43.63     41.94 o 
  12   4   3      410.69      480.91     73.10 o 
  13   4   3      452.75      518.86     85.29 o 
  14   4   3       91.05       89.26     49.44 o 
  -9   5   3      520.13      680.38    118.83 o 
  -8   5   3      317.26      213.95     75.57 o 
  -7   5   3       43.98       30.86     49.62 o 
  -6   5   3     1277.62     1040.17    102.05 o 
  -5   5   3      511.03      541.22     79.90 o 
  -4   5   3     2618.66     2780.57    142.71 o 
  -3   5   3     2105.93     2161.07    115.97 o 
  -2   5   3     1706.76     1391.35     83.29 o 
  -1   5   3       54.91       27.04     17.88 o 
   0   5   3      572.15      515.19     58.48 o 
   1   5   3      428.37      330.54     27.02 o 
   2   5   3     8937.83     8591.57    171.11 o 
   3   5   3    11054.69    10787.30    205.78 o 
   4   5   3     1415.39     1123.61     89.33 o 
   5   5   3       16.77       -2.80     16.73 o 
   6   5   3      446.74      421.86     28.35 o 
   7   5   3        9.30      -16.78     14.45 o 
   8   5   3      891.95      872.61     43.99 o 
   9   5   3     1602.79     1789.29     66.29 o 
  10   5   3     1104.57     1333.45     78.11 o 
  11   5   3      139.33      138.82     50.27 o 
  12   5   3      107.59      122.97     69.63 o 
  13   5   3        6.47      -38.92     40.71 o 
  14   5   3      199.80      216.56     89.96 o 
  -9   6   3      655.23      712.64    120.66 o 
  -8   6   3      639.58      825.59    121.18 o 
  -7   6   3     1141.54     1020.26    110.23 o 
  -6   6   3      597.50      650.57     98.98 o 
  -5   6   3      470.09      384.97     75.78 o 
  -4   6   3      160.40      140.15     49.41 o 
  -3   6   3     2061.61     1897.44    112.32 o 
  -2   6   3     4988.74     4146.39    163.71 o 
  -1   6   3     8310.25     8625.46    197.51 o 
   0   6   3     2512.72     2183.70     74.40 o 
   1   6   3     2186.41     2483.33     84.77 o 
   2   6   3      792.77      740.03     35.22 o 
   3   6   3     7654.68     7502.94    263.21 o 
   4   6   3     4678.74     4511.28    193.73 o 
   5   6   3     4745.88     4933.02    196.08 o 
   6   6   3     4275.02     4456.27    144.71 o 
   7   6   3      655.47      736.59     70.96 o 
   8   6   3      139.65       91.32     32.77 o 
   9   6   3      210.35      195.66     31.19 o 
  10   6   3      670.21      791.64     67.13 o 
  11   6   3      610.18      759.91     75.32 o 
  12   6   3      152.03      142.81     73.85 o 
  13   6   3      139.39       74.48     71.14 o 
  14   6   3       24.80      -17.46     63.90 o 
  -8   7   3      129.85      108.67     71.56 o 
  -7   7   3      249.73      291.35     86.36 o 
  -6   7   3      591.26      748.81    111.90 o 
  -5   7   3     2775.17     2978.84    173.46 o 
  -4   7   3      534.77      422.44     79.43 o 
  -3   7   3      205.46      161.26     51.18 o 
  -2   7   3      806.42      655.88     67.50 o 
  -1   7   3     3200.86     3427.64    111.17 o 
   0   7   3     5912.15     5638.17    143.80 o 
   1   7   3     3856.34     3939.50    105.88 o 
   2   7   3     2141.15     1760.99     67.21 o 
   3   7   3       46.45       14.12     43.42 o 
   4   7   3      787.06      763.15     82.72 o 
   5   7   3     1487.93     1441.39    113.47 o 
   6   7   3     3054.19     2901.70    162.25 o 
   7   7   3     2991.99     3069.10    187.14 o 
   8   7   3     2082.72     2104.91    119.64 o 
   9   7   3      572.92      699.52     85.79 o 
  10   7   3        0.88      -14.65     50.45 o 
  11   7   3      258.12      261.49     84.17 o 
  12   7   3      254.01      384.81     99.03 o 
  13   7   3      236.36      381.79     97.78 o 
  14   7   3      161.31      172.47     89.65 o 
  -7   8   3        6.81      -38.46     53.79 o 
  -6   8   3       58.42       -3.44     58.01 o 
  -5   8   3      303.20      365.99     82.82 o 
  -4   8   3     1974.21     1927.36    133.27 o 
  -3   8   3     4819.56     4862.21    209.05 o 
  -2   8   3     2881.49     2570.65    124.26 o 
  -1   8   3      165.02      208.69     39.73 o 
   0   8   3       84.73       71.65     25.92 o 
   1   8   3     3247.82     3272.99     98.21 o 
   2   8   3     6198.23     5737.36    238.92 o 
   3   8   3     7260.82     6576.55    261.59 o 
   4   8   3     3728.33     3494.62    180.02 o 
   5   8   3      970.44     1066.07    102.42 o 
   6   8   3        3.38       27.52     51.23 o 
   7   8   3      873.35      924.75     62.99 o 
   8   8   3      986.34      958.69     67.35 o 
   9   8   3     1617.69     1846.27     92.54 o 
  10   8   3      918.14      942.70     71.04 o 
  11   8   3      146.52      214.89     79.17 o 
  12   8   3        3.72      -18.40     53.32 o 
  13   8   3       63.02       64.89     73.44 o 
  -6   9   3      243.26      401.49     99.24 o 
  -5   9   3       51.03       13.45     59.63 o 
  -4   9   3      242.16      349.73     83.91 o 
  -3   9   3     1526.25     1602.06    174.00 o 
  -2   9   3     4373.76     4259.75    241.84 o 
  -1   9   3     1655.27     1619.59    141.66 o 
   0   9   3     1056.60     1028.02    107.32 o 
   1   9   3      157.10      158.13     63.48 o 
   2   9   3       34.05       14.33     44.30 o 
   3   9   3      611.49      600.64     95.02 o 
   4   9   3     1698.29     1610.68    127.38 o 
   5   9   3     1716.03     1821.82    138.69 o 
   6   9   3     1219.39     1325.42    121.54 o 
   7   9   3      245.64      302.19     88.34 o 
   8   9   3       74.87       59.98     37.92 o 
   9   9   3       89.19       69.32     40.75 o 
  10   9   3      513.76      567.34     69.22 o 
  11   9   3      565.76      829.81    124.36 o 
  12   9   3      256.21      330.50     94.03 o 
  13   9   3       85.99      276.39     93.82 o 
  -5  10   3      771.51      713.22    143.80 o 
  -4  10   3      700.00      775.13    140.88 o 
  -3  10   3       60.62       32.11     57.54 o 
  -2  10   3      773.88      834.29    133.38 o 
  -1  10   3     1800.08     1694.43    149.64 o 
   0  10   3     1731.67     1598.53    142.81 o 
   1  10   3     2149.86     2306.28    163.81 o 
   2  10   3     1790.57     1797.69    140.93 o 
   3  10   3      430.49      344.20     87.09 o 
   4  10   3        0.57      -39.98     37.47 o 
   5  10   3      468.83      409.67     94.34 o 
   6  10   3      972.78      973.61    112.94 o 
   7  10   3     1429.50     1418.61    131.03 o 
   8  10   3      448.26      587.93     69.60 o 
   9  10   3      532.68      629.79     71.53 o 
  10  10   3       71.50       24.68     37.27 o 
  11  10   3       13.90        0.21     60.62 o 
  12  10   3      115.01      152.56     71.51 o 
  13  10   3      142.58      271.96     89.02 o 
  -4  11   3     1087.40     1203.51    179.45 o 
  -3  11   3      828.21      763.72    141.40 o 
  -2  11   3      353.08      310.32    100.96 o 
  -1  11   3        1.85        7.30     49.05 o 
   0  11   3       23.01      -31.64     47.38 o 
   1  11   3      263.80      238.40     78.81 o 
   2  11   3     1071.40     1152.33    123.11 o 
   3  11   3     2321.24     2427.14    171.01 o 
   4  11   3     1169.19     1188.24    124.26 o 
   5  11   3      386.56      312.36     94.81 o 
   6  11   3        0.84      -38.15     55.20 o 
   7  11   3      304.12      419.89    108.88 o 
   8  11   3     1398.48     1466.02     90.97 o 
   9  11   3      649.60      761.09     82.69 o 
  10  11   3      129.04      107.92     49.53 o 
  11  11   3       58.31       13.81     63.27 o 
  12  11   3        1.86      -65.10     53.94 o 
  -2  12   3      914.38     1106.36    170.80 o 
  -1  12   3      613.82      840.44    147.71 o 
   0  12   3      780.08      878.12    146.46 o 
   1  12   3      376.37      246.89     90.48 o 
   2  12   3       70.18        5.79     61.55 o 
   3  12   3      190.61      154.38     72.24 o 
   4  12   3     1137.37     1246.72    156.26 o 
   5  12   3     1188.03     1243.54    131.29 o 
   6  12   3      684.94     1028.70    143.44 o 
   7  12   3      256.50      207.80     95.54 o 
   8  12   3       73.13       47.66     44.46 o 
   9  12   3      162.29      188.26     53.28 o 
  10  12   3      470.62      634.78     80.91 o 
  11  12   3      170.95      349.66     69.18 o 
  -1  13   3      486.17      545.28    136.50 o 
   0  13   3      958.33     1353.10    184.35 o 
   1  13   3     1592.51     1696.88    170.12 o 
   2  13   3     1317.02     1479.70    152.76 o 
   3  13   3      166.83      124.62     81.15 o 
   4  13   3       10.67      -78.75     53.11 o 
   5  13   3      240.57      236.05     92.67 o 
   6  13   3      604.97      736.83    133.79 o 
   7  13   3      557.25      601.99    126.91 o 
   8  13   3      261.18      317.16     94.24 o 
   9  13   3      205.61      215.59     58.97 o 
  10  13   3       45.66      -24.35     45.36 o 
   2  14   3      714.19      880.57    151.25 o 
   3  14   3      830.70      782.43    147.24 o 
   4  14   3      239.13      288.90    104.35 o 
   5  14   3       58.91       -7.61     67.50 o 
   6  14   3       11.10      -38.31     70.52 o 
   7  14   3      127.17       97.52     95.75 o 
   8  14   3      229.57      224.95     59.56 o 
   9  14   3      243.05      287.60    115.89 o 
  -5 -13   4      404.29      530.74    112.53 o 
  -4 -13   4      333.38      382.31    102.05 o 
  -3 -13   4       84.45       83.50     66.87 o 
  -2 -13   4        1.14      -70.15     52.80 o 
  -8 -12   4      239.78      217.97     89.49 o 
  -7 -12   4       24.65       -0.78     67.24 o 
  -6 -12   4       16.59      -27.78     56.45 o 
  -5 -12   4      107.75       58.32     61.87 o 
  -4 -12   4      474.21      478.68    105.07 o 
  -3 -12   4      605.88      804.22    121.28 o 
  -2 -12   4      549.03      601.68    105.39 o 
  -1 -12   4      173.72      154.64     67.34 o 
  -9 -11   4       96.53       88.97     77.35 o 
  -8 -11   4      272.81      132.59     75.89 o 
  -7 -11   4      378.24      411.13    103.35 o 
  -6 -11   4      289.74      218.02     78.60 o 
  -5 -11   4      336.59      509.53    104.14 o 
  -4 -11   4       46.10      -24.76     43.42 o 
  -3 -11   4      209.55      122.69     63.48 o 
  -2 -11   4      459.91      513.13     91.63 o 
   1 -11   4      304.19      422.70     94.75 o 
   2 -11   4       94.01       11.36     61.35 o 
   3 -11   4       22.51       28.04     53.32 o 
 -10 -10   4      148.17      186.28     84.44 o 
  -9 -10   4       55.00       14.59     63.48 o 
  -8 -10   4       10.44      -79.43     52.95 o 
  -7 -10   4      131.87       79.80     74.58 o 
  -6 -10   4       73.49       20.38     58.06 o 
  -5 -10   4      825.82      813.70    115.86 o 
  -4 -10   4     1562.17     1733.79    139.84 o 
  -3 -10   4      580.60      828.77    112.53 o 
  -2 -10   4        3.00      -57.28     38.31 o 
   0 -10   4     1168.73     1044.96    107.00 o 
   1 -10   4     2620.64     2511.32    167.57 o 
   2 -10   4     1428.44     1344.45    126.39 o 
   3 -10   4     1026.37     1165.57    144.17 o 
 -11  -9   4       46.15       -2.14     64.58 o 
 -10  -9   4      263.32      344.20     96.01 o 
  -9  -9   4      367.65      422.13     97.57 o 
  -8  -9   4      404.65      519.91    100.59 o 
  -7  -9   4      105.19      -17.41     53.79 o 
  -6  -9   4       29.17      -63.64     46.49 o 
  -5  -9   4       15.64      -18.03     46.91 o 
  -4  -9   4     1997.81     2046.66    145.94 o 
  -3  -9   4     3745.57     4080.30    205.67 o 
  -2  -9   4     4506.15     4225.86    140.18 o 
  -1  -9   4      553.93      453.50     79.43 o 
   0  -9   4       88.47       87.46     48.99 o 
   1  -9   4       22.16       26.58     44.41 o 
   2  -9   4     2350.61     2260.93    153.86 o 
   3  -9   4     1743.01     1743.11     86.92 o 
   4  -9   4     2124.76     2102.27    100.76 o 
   5  -9   4      589.72      713.02     74.02 o 
   6  -9   4      241.93      187.48     78.44 o 
 -11  -8   4       62.18      -14.70     61.14 o 
 -10  -8   4       30.40       14.44     62.49 o 
  -9  -8   4       54.87      -10.37     54.26 o 
  -8  -8   4      656.06      877.19    123.42 o 
  -7  -8   4     1270.78     1472.40    130.20 o 
  -6  -8   4     1996.01     1857.00    140.05 o 
  -5  -8   4      534.53      665.00     99.39 o 
  -4  -8   4       85.27       32.73     42.43 o 
  -3  -8   4      103.20      104.62     36.62 o 
  -2  -8   4     1232.80      951.81     47.21 o 
  -1  -8   4     1520.42     1448.48     58.01 o 
   0  -8   4     1140.91      816.57     55.27 o 
   1  -8   4      179.02      175.96    106.48 o 
   2  -8   4      722.28      614.45     83.39 o 
   3  -8   4       68.47       68.95     34.14 o 
   4  -8   4      607.40      699.54     62.72 o 
   5  -8   4     1383.05     1576.12     87.60 o 
   6  -8   4     1011.49     1078.51     83.55 o 
   7  -8   4      769.10      984.50    133.69 o 
 -12  -7   4      179.84      320.23    104.61 o 
 -11  -7   4      193.88      137.13     86.36 o 
 -10  -7   4       60.06       -3.34     56.65 o 
  -9  -7   4       84.32       53.63     62.18 o 
  -8  -7   4        8.61      -38.00     52.12 o 
  -7  -7   4      457.90      395.44     87.72 o 
  -6  -7   4     1641.92     1811.88    130.28 o 
  -5  -7   4     3928.08     3953.65    129.86 o 
  -4  -7   4     3361.62     3422.55     90.72 o 
  -3  -7   4      761.76      667.17     49.86 o 
  -2  -7   4      120.66       71.92     21.91 o 
  -1  -7   4     1928.87     1722.19     59.25 o 
   0  -7   4     3223.61     3008.65     99.18 o 
   1  -7   4     3893.97     3678.66    161.83 o 
   2  -7   4     3086.17     2772.08    145.89 o 
   3  -7   4     2822.57     2783.80    152.76 o 
   4  -7   4      336.11      419.64     53.61 o 
   5  -7   4        6.20       13.59     27.01 o 
   6  -7   4      428.69      379.24     55.61 o 
   7  -7   4      665.91     1004.99    132.44 o 
   8  -7   4      872.83     1042.04    140.46 o 
 -12  -6   4        3.53      -66.14     66.09 o 
 -11  -6   4      153.39       27.68     73.54 o 
 -10  -6   4      505.94      463.58     67.40 o 
  -9  -6   4      766.03      870.68     76.02 o 
  -8  -6   4      696.53      596.65     68.77 o 
  -7  -6   4      140.60      189.88     49.64 o 
  -6  -6   4        3.25      -37.31     24.87 o 
  -5  -6   4      672.63      637.00     41.17 o 
  -4  -6   4      800.08      817.53     42.22 o 
  -3  -6   4     2673.73     2568.86     71.57 o 
  -2  -6   4     2785.74     2596.44     70.66 o 
  -1  -6   4     1524.92     1483.99     51.62 o 
   0  -6   4      217.92      291.09     56.84 o 
   1  -6   4      273.19      239.65     46.96 o 
   2  -6   4      999.48      927.38     79.48 o 
   3  -6   4     4155.59     4527.23    194.04 o 
   4  -6   4     3747.26     4029.53    190.34 o 
   5  -6   4     1988.08     2085.51     91.62 o 
   6  -6   4      431.44      515.32     59.85 o 
   7  -6   4        3.49       -1.60     28.44 o 
   8  -6   4      141.36      167.41     72.71 o 
   9  -6   4      626.51      780.87    127.90 o 
 -12  -5   4      111.25       77.89     51.13 o 
 -11  -5   4      141.98       88.10     50.32 o 
 -10  -5   4       56.09       19.79     40.64 o 
  -9  -5   4       78.47       74.81     44.03 o 
  -8  -5   4     1123.63     1136.04    118.42 o 
  -7  -5   4     2044.91     2186.85     96.84 o 
  -6  -5   4     2133.86     2112.71     68.54 o 
  -5  -5   4      857.86      916.92     43.64 o 
  -4  -5   4      295.87      188.53     36.43 o 
  -3  -5   4      129.91       60.08     20.30 o 
  -2  -5   4     1919.26     1638.97     52.39 o 
  -1  -5   4     6163.14     6274.77    130.77 o 
   0  -5   4     6466.42     6805.61    127.63 o 
   1  -5   4     3999.94     3559.56    143.44 o 
   2  -5   4      934.03     1088.17     82.04 o 
   3  -5   4       17.79      -15.22     27.10 o 
   4  -5   4     1252.28     1588.89    110.18 o 
   5  -5   4     2503.75     2544.70     97.12 o 
   6  -5   4     2078.33     2274.43     97.33 o 
   7  -5   4      671.84      827.46     72.23 o 
   8  -5   4      338.25      382.78     87.30 o 
   9  -5   4       25.65      -40.08     46.23 o 
  10  -5   4      136.03      121.54     77.03 o 
 -12  -4   4       66.35       22.36     64.94 o 
 -11  -4   4      183.23       87.35     47.65 o 
 -10  -4   4      416.20      450.16     68.21 o 
  -9  -4   4      284.79      163.83     47.37 o 
  -8  -4   4        0.87      -25.45     23.21 o 
  -7  -4   4     1052.39     1020.46     69.79 o 
  -6  -4   4     1576.93     1588.63     58.40 o 
  -5  -4   4     2863.86     3158.97     80.13 o 
  -4  -4   4      624.41      513.71     41.85 o 
  -3  -4   4     1692.45     1664.36     50.73 o 
  -2  -4   4      161.46      157.37     40.91 o 
  -1  -4   4      219.53      248.48     32.30 o 
   0  -4   4     3066.94     2918.24    103.28 o 
   1  -4   4     3530.98     3685.54    143.75 o 
   2  -4   4     4078.36     4562.20    171.32 o 
   3  -4   4     9060.58    10268.76    318.77 o 
   4  -4   4     1134.46     1020.73     86.52 o 
   5  -4   4       12.54       38.00     41.23 o 
   6  -4   4      925.20      961.06     60.63 o 
   7  -4   4     1180.92     1361.67     76.32 o 
   8  -4   4      783.01      926.46     68.63 o 
   9  -4   4      726.13      926.02    121.65 o 
  10  -4   4      466.13      490.20    102.16 o 
 -12  -3   4        0.40       62.70     71.51 o 
 -11  -3   4       76.58       51.49     67.97 o 
 -10  -3   4      506.93      667.71    103.62 o 
  -9  -3   4     1876.58     2119.30    157.64 o 
  -8  -3   4     1697.48     1502.02     66.19 o 
  -7  -3   4      619.03      646.82     43.83 o 
  -6  -3   4       16.49       -2.54     17.34 o 
  -5  -3   4      155.16      108.66     26.16 o 
  -4  -3   4     9222.74     8882.98    154.74 o 
  -3  -3   4    13308.40    14217.54    220.76 o 
  -2  -3   4    13406.08    13586.33    401.57 o 
  -1  -3   4    12190.76    12074.51    186.73 o 
   0  -3   4     2508.05     2719.26     79.06 o 
   1  -3   4        2.21      -12.52     13.28 o 
   2  -3   4     4176.08     4634.96    166.06 o 
   3  -3   4     6271.18     6607.62    225.84 o 
   4  -3   4     9774.44    10231.24    322.10 o 
   5  -3   4     4817.73     4716.38    197.07 o 
   6  -3   4      880.45      740.42     53.08 o 
   7  -3   4        1.28      -31.20     20.80 o 
   8  -3   4      306.31      463.01     55.32 o 
   9  -3   4     1439.45     1421.58    127.43 o 
  10  -3   4      849.25      909.14    125.56 o 
  11  -3   4      573.29      644.00    119.25 o 
 -12  -2   4      218.58      204.68     87.51 o 
 -11  -2   4       99.57       49.77     65.57 o 
 -10  -2   4        1.25        3.70     61.76 o 
  -9  -2   4      179.48      188.88     70.57 o 
  -8  -2   4     1294.06     1195.28     79.14 o 
  -7  -2   4     1943.39     1882.27    123.29 o 
  -6  -2   4     1379.39     1310.16     71.74 o 
  -5  -2   4      357.25      387.47     30.76 o 
  -4  -2   4     4029.65     3692.53     82.77 o 
  -3  -2   4       73.14       23.05     15.67 o 
  -2  -2   4    14123.23    13869.50    307.65 o 
  -1  -2   4     3623.51     3797.23     99.63 o 
   0  -2   4     7030.32     6819.65    145.15 o 
   1  -2   4    10891.05    11547.21    362.29 o 
   2  -2   4     2351.25     2297.18     80.27 o 
   3  -2   4     4814.22     5379.40    186.38 o 
   4  -2   4     2788.23     3019.44    136.66 o 
   5  -2   4     2636.90     2506.99    129.83 o 
   7  -2   4     1024.78      906.08     59.01 o 
   8  -2   4     1339.78     1134.16    121.60 o 
   9  -2   4        9.23      -15.17     41.38 o 
  10  -2   4      496.99      325.34     80.89 o 
  11  -2   4      372.13      250.02     83.03 o 
  12  -2   4      349.14      375.12     96.84 o 
 -12  -1   4      230.71      234.18     93.97 o 
 -11  -1   4      548.93      699.51    121.65 o 
 -10  -1   4      669.19      908.67    122.80 o 
  -9  -1   4        7.53      -49.62     41.49 o 
  -8  -1   4      125.28       71.87     54.31 o 
  -7  -1   4      334.71      207.86     59.52 o 
  -6  -1   4     2689.79     2508.24     97.53 o 
  -5  -1   4     4651.79     5069.96    178.93 o 
  -4  -1   4     5300.91     4891.93    168.11 o 
  -3  -1   4    13088.41    13908.83    273.08 o 
  -2  -1   4    11063.11    11927.66    236.60 o 
  -1  -1   4     2010.58     2332.43     87.22 o 
   0  -1   4      859.30      714.06     73.23 o 
   1  -1   4     7649.21     7783.66    123.62 o 
   2  -1   4    23063.60    23473.37    507.78 o 
   3  -1   4     2229.52     2393.29     53.71 o 
   4  -1   4      131.21        5.52     40.58 o 
   5  -1   4        9.10      -23.26     15.51 o 
   6  -1   4      283.72      183.12     36.27 o 
   7  -1   4      771.58      721.72     42.53 o 
   8  -1   4     2264.84     2246.34     91.71 o 
   9  -1   4     1391.19     1286.87     74.41 o 
  10  -1   4      263.55      286.09     75.84 o 
  11  -1   4       96.80       19.70     50.56 o 
  12  -1   4       77.24      134.47     70.26 o 
 -11   0   4      214.60      151.62     86.57 o 
 -10   0   4      760.73      584.69    104.76 o 
  -9   0   4     1423.64     1495.80    126.97 o 
  -8   0   4      345.33      331.02     75.11 o 
  -7   0   4      720.04      938.79     90.38 o 
  -6   0   4       20.30       18.35     36.48 o 
  -5   0   4      909.33      694.19     71.98 o 
  -4   0   4     4303.54     3881.20    157.30 o 
  -3   0   4     8468.69     8139.76    179.07 o 
  -2   0   4     4304.38     4188.55    107.54 o 
  -1   0   4     4687.29     4958.09    117.36 o 
   0   0   4      697.98      662.24     25.87 o 
   1   0   4     6143.30     6372.35    103.78 o 
   2   0   4     5229.74     5360.09    109.67 o 
   3   0   4     5308.91     5536.35     93.78 o 
   4   0   4     4676.16     4499.56    115.66 o 
   5   0   4     2003.21     2288.78     82.03 o 
   6   0   4     1043.35     1017.91     57.68 o 
   7   0   4      162.08      133.54     25.97 o 
   8   0   4       83.29       55.15     23.73 o 
   9   0   4      999.75      989.42     60.56 o 
  10   0   4     1834.21     1551.26    126.76 o 
  11   0   4      778.38      881.72    115.55 o 
  12   0   4      340.85      285.52     81.99 o 
  13   0   4      121.17      131.24     67.76 o 
 -11   1   4      163.08       63.74     70.10 o 
 -10   1   4       36.48      -10.37     54.52 o 
  -9   1   4      103.51       50.56     62.28 o 
  -8   1   4      549.40      437.24     84.75 o 
  -7   1   4     2377.08     2255.98    139.53 o 
  -6   1   4     2154.74     1956.60    122.22 o 
  -5   1   4     2661.91     2354.59    126.24 o 
  -4   1   4      366.01      192.74     48.11 o 
  -3   1   4      159.85      159.54     40.13 o 
  -2   1   4     6010.04     6269.04    199.36 o 
  -1   1   4     5851.01     5532.48    177.57 o 
   0   1   4       78.89      101.55     18.93 o 
   1   1   4      103.44      142.62     22.46 o 
   2   1   4     2591.66     2738.92    143.20 o 
   3   1   4     1389.89     1166.95     46.68 o 
   4   1   4      118.59       76.00     20.41 o 
   5   1   4     4590.59     4817.29    125.48 o 
   6   1   4     5904.89     6033.98    153.83 o 
   7   1   4     3006.56     2856.70     79.09 o 
   8   1   4     1161.62     1044.34     50.97 o 
   9   1   4       16.54       -9.04     19.50 o 
  10   1   4      178.23      204.89     49.50 o 
  11   1   4      533.48      480.60    129.23 o 
  12   1   4      406.97      323.93     83.29 o 
  13   1   4      324.72      352.80     93.66 o 
 -11   2   4      329.16      236.31     96.06 o 
 -10   2   4      454.73      519.85    105.34 o 
  -9   2   4      379.71      272.80     76.88 o 
  -8   2   4       22.61      -13.29     50.24 o 
  -7   2   4      274.17      142.65     58.22 o 
  -6   2   4     1233.66     1181.78    101.95 o 
  -5   2   4     4943.88     5202.76    205.46 o 
  -4   2   4     7878.22     7789.34    258.99 o 
  -3   2   4    15423.26    15668.18    430.36 o 
  -2   2   4     1084.82     1047.05     69.22 o 
  -1   2   4        2.76        8.65     18.55 o 
   0   2   4     2135.44     1917.36     65.62 o 
   1   2   4     4868.48     5201.38    116.29 o 
   2   2   4     1183.27     1146.74     45.54 o 
   3   2   4     5221.42     4899.17    113.78 o 
   4   2   4     1939.44     2034.19     68.27 o 
   5   2   4       51.98       62.22     13.21 o 
   6   2   4     3078.09     3066.23     97.05 o 
   7   2   4     3659.06     3580.28     87.92 o 
   8   2   4     3196.32     3075.50     85.30 o 
   9   2   4     2104.56     2184.49     79.21 o 
  10   2   4      675.23      656.51    109.04 o 
  11   2   4       15.20        3.99     33.67 o 
  12   2   4       75.25       32.04     38.42 o 
  13   2   4      182.31      162.92     49.73 o 
 -10   3   4      204.75      257.37     83.18 o 
  -9   3   4      902.99      918.62    124.62 o 
  -8   3   4     1540.62     1593.16    134.31 o 
  -7   3   4     1150.27     1224.46    110.18 o 
  -6   3   4      318.51      164.34     57.28 o 
  -5   3   4        1.94      -33.85     22.57 o 
  -4   3   4      893.13     1031.15     85.01 o 
  -3   3   4     6381.07     6485.29    221.46 o 
  -2   3   4     9370.42     9573.95    283.48 o 
  -1   3   4     2111.89     2005.89     66.96 o 
   0   3   4     1003.59      835.75     56.06 o 
   1   3   4      141.42      175.96     24.57 o 
   2   3   4       15.41       22.45     15.07 o 
   3   3   4    20427.21    20181.88    889.59 o 
   4   3   4    17525.69    16867.01    312.76 o 
   5   3   4    12896.64    12389.87    192.96 o 
   6   3   4     2830.88     2791.43     66.02 o 
   7   3   4      516.36      498.95     27.41 o 
   8   3   4      402.36      414.78     37.89 o 
   9   3   4     1424.40     1554.94     81.31 o 
  10   3   4     1234.25     1218.29     77.80 o 
  11   3   4     1673.38     1925.75    102.39 o 
  12   3   4      177.76      124.78     47.06 o 
  13   3   4        7.91      -36.67     32.24 o 
 -10   4   4        4.92      -54.47     54.41 o 
  -9   4   4       36.70       14.23     54.88 o 
  -8   4   4     1307.66     1425.65    127.70 o 
  -7   4   4      921.87      959.33    103.51 o 
  -6   4   4     1917.76     1893.80    130.56 o 
  -5   4   4     2174.41     1976.93    124.67 o 
  -4   4   4      815.98      694.56     71.82 o 
  -3   4   4      374.59      364.37     59.63 o 
  -2   4   4     4566.51     4573.67    168.71 o 
  -1   4   4     3274.65     3379.14    151.93 o 
   0   4   4    10089.54    10285.66    207.09 o 
   1   4   4     3240.11     3102.34     85.39 o 
   2   4   4    11620.44    11212.18    217.79 o 
   3   4   4     1649.94     1773.67    113.75 o 
   4   4   4    13778.79    13547.75    258.09 o 
   5   4   4     9602.09     9379.85    508.83 o 
   6   4   4     5860.67     5991.79    142.37 o 
   7   4   4     2548.66     2450.80     55.86 o 
   8   4   4      906.24      874.96     35.68 o 
   9   4   4       90.65       46.17     31.67 o 
  10   4   4       43.23        7.52     35.26 o 
  11   4   4       43.20      -11.47     45.97 o 
  12   4   4      789.42      871.25    118.03 o 
  13   4   4      392.19      384.88    117.27 o 
  14   4   4      120.21      121.68     50.86 o 
  -9   5   4      319.87      336.23     92.98 o 
  -8   5   4       92.58       30.02     63.07 o 
  -7   5   4      884.24      939.73    106.90 o 
  -6   5   4     1019.22     1189.60    110.08 o 
  -5   5   4      835.78     1032.24     96.11 o 
  -4   5   4     2761.01     2754.04    145.47 o 
  -3   5   4     1410.01     1261.11     89.33 o 
  -2   5   4       62.85       47.69     34.30 o 
  -1   5   4      993.16      901.24     51.57 o 
   0   5   4       49.61        4.97     15.99 o 
   1   5   4     2132.14     1950.59     65.36 o 
   2   5   4     9640.85     9488.72    193.26 o 
   3   5   4     7359.16     6924.55    151.15 o 
   4   5   4       69.95       59.16     15.35 o 
   5   5   4      744.51      761.96     39.17 o 
   6   5   4     1573.28     1574.21     49.72 o 
   7   5   4      230.52      153.10     19.03 o 
   8   5   4     1989.35     2104.97     66.42 o 
   9   5   4     1282.30     1489.97     76.83 o 
  10   5   4      470.01      533.61    148.83 o 
  11   5   4        6.75      -15.17     33.34 o 
  12   5   4        2.19      -51.08     34.82 o 
  13   5   4      139.64       88.32     58.19 o 
  14   5   4      206.49       99.29     64.68 o 
  -8   6   4      686.68      663.70    111.64 o 
  -7   6   4      980.92      816.62    112.53 o 
  -6   6   4      104.70       90.12     56.86 o 
  -5   6   4      584.53      694.82     96.32 o 
  -4   6   4      240.57      223.18     59.00 o 
  -3   6   4     2352.47     1785.91    111.07 o 
  -2   6   4     2709.22     2961.69    135.67 o 
  -1   6   4     3862.66     4215.64    123.18 o 
   0   6   4      709.78      546.82     57.46 o 
   1   6   4       23.78      -26.14     20.77 o 
   2   6   4      649.74      583.12     38.19 o 
   3   6   4     7023.43     6703.57    143.57 o 
   4   6   4     3637.82     3406.53     83.38 o 
   5   6   4     3063.08     3164.49    164.65 o 
   6   6   4     1250.34     1219.71     37.71 o 
   7   6   4      441.51      474.59     32.58 o 
   8   6   4       42.04       35.55     52.38 o 
   9   6   4      544.11      694.11     75.34 o 
  10   6   4     1127.10     1264.10     88.01 o 
  11   6   4     1045.16     1244.70     80.71 o 
  12   6   4      331.99      348.42     92.15 o 
  13   6   4       63.17      -13.71     54.15 o 
  14   6   4        0.87      -30.49     51.65 o 
  -8   7   4      327.02      371.36     93.50 o 
  -7   7   4      442.25      679.60    110.44 o 
  -6   7   4      705.16      962.61    122.54 o 
  -5   7   4      847.48     1026.36    104.03 o 
  -4   7   4        4.55      -32.37     38.99 o 
  -3   7   4      197.98      143.12     51.91 o 
  -2   7   4     1512.78     1343.50     73.49 o 
  -1   7   4     5432.56     5689.84    155.91 o 
   0   7   4     5960.93     5884.66    151.72 o 
   1   7   4     3033.34     2973.29     91.89 o 
   2   7   4      976.68      876.50    131.92 o 
   3   7   4        2.50      -11.19     11.72 o 
   4   7   4      345.38      274.52     70.00 o 
   5   7   4     3232.25     3222.19    173.20 o 
   6   7   4     4017.77     4159.47    202.33 o 
   7   7   4     3159.13     3117.17    173.98 o 
   8   7   4     1507.84     1603.21     92.75 o 
   9   7   4      300.63      200.70     44.32 o 
  10   7   4       48.58       60.25     61.55 o 
  11   7   4      478.94      579.58    108.31 o 
  12   7   4      448.95      660.73    118.05 o 
  13   7   4      218.07      231.62     83.76 o 
  14   7   4       98.47       51.39     67.70 o 
  -7   8   4       18.69      -59.05     54.05 o 
  -6   8   4      178.24      222.97     73.02 o 
  -5   8   4      589.06      779.88    109.40 o 
  -4   8   4     1831.01     1852.67    134.16 o 
  -3   8   4     2661.03     2449.23    112.95 o 
  -2   8   4     2762.29     2766.74    112.85 o 
  -1   8   4       54.89       38.20     28.71 o 
   0   8   4     1739.33     1596.22    115.08 o 
   1   8   4     2903.97     2985.79     96.02 o 
   2   8   4     2861.62     2577.51    152.35 o 
   3   8   4     1968.20     1646.43    122.43 o 
   4   8   4     1341.71     1353.93    112.74 o 
   5   8   4      208.10      243.51     78.81 o 
   6   8   4      157.76      223.96     72.29 o 
   7   8   4     1379.21     1507.90    126.03 o 
   8   8   4     2262.05     2287.33     99.89 o 
   9   8   4     1298.99     1455.26     83.38 o 
  10   8   4      948.14      899.39    105.80 o 
  11   8   4       59.33       46.23     58.48 o 
  12   8   4       31.63      -37.42     55.51 o 
  13   8   4      116.72       68.02     71.93 o 
  14   8   4      115.88      178.46     82.30 o 
  -6   9   4       47.63        7.66     65.10 o 
  -5   9   4       18.38       27.42     58.27 o 
  -4   9   4      635.06      663.00     87.20 o 
  -3   9   4     1923.90     1690.20    109.58 o 
  -2   9   4     2487.94     2509.86    183.15 o 
  -1   9   4     3552.34     3388.97    206.87 o 
   0   9   4      272.24      216.09     71.51 o 
   1   9   4      169.52      175.70     62.81 o 
   2   9   4      868.20      588.44     97.41 o 
   3   9   4     2149.30     2013.05    140.46 o 
   4   9   4     2694.59     2587.93    163.24 o 
   5   9   4     2285.82     2330.51    155.94 o 
   6   9   4      891.66      918.05    125.82 o 
   7   9   4      581.47      646.66    109.56 o 
   8   9   4       96.53       38.98     33.94 o 
   9   9   4      294.94      376.42     58.24 o 
  10   9   4      563.81      698.83    118.83 o 
  11   9   4      425.22      622.47    112.32 o 
  12   9   4       91.64      120.61     68.02 o 
  13   9   4       20.28       20.64     60.93 o 
  -5  10   4      386.06      573.32    131.76 o 
  -4  10   4      288.09      319.29    106.95 o 
  -3  10   4      164.01      134.26     78.02 o 
  -2  10   4      738.64      999.15    151.98 o 
  -1  10   4     2411.85     2183.43    171.84 o 
   0  10   4     2068.02     2049.95    164.49 o 
   1  10   4     1052.92      981.53    112.22 o 
   2  10   4      704.85      737.50    115.76 o 
   3  10   4        9.27      -31.53     40.71 o 
   4  10   4      332.05      406.65     93.76 o 
   5  10   4     1406.22     1404.02    129.73 o 
   6  10   4     1760.95     1971.30    156.67 o 
   7  10   4     2169.59     2500.48    176.43 o 
   8  10   4      228.61      266.02     87.88 o 
   9  10   4       32.40      -11.82     33.06 o 
  10  10   4       34.29      -21.94     34.75 o 
  11  10   4      233.73      371.47     97.20 o 
  12  10   4      252.20      424.27    104.40 o 
  13  10   4      130.29      278.43     91.21 o 
  -4  11   4     1204.31     1156.08    178.72 o 
  -3  11   4      567.51      790.98    152.40 o 
  -2  11   4      116.25       51.96     72.08 o 
  -1  11   4       50.08      105.28     72.03 o 
   0  11   4      442.41      487.44    107.68 o 
   1  11   4      431.13      435.94    106.85 o 
   2  11   4     1904.30     2081.06    163.35 o 
   3  11   4     2604.88     2669.87    181.54 o 
   4  11   4      968.57     1072.01    142.97 o 
   5  11   4       65.68       27.47     62.44 o 
   6  11   4      157.02       38.62     68.59 o 
   7  11   4      889.33     1249.53    156.93 o 
   8  11   4     1954.01     1962.59    159.75 o 
   9  11   4      424.80      571.24     71.38 o 
  10  11   4      134.34      118.18     86.44 o 
  11  11   4       24.97       16.89     61.14 o 
  12  11   4        0.14      -67.24     44.82 o 
  -2  12   4      890.49     1092.08    173.09 o 
  -1  12   4      487.47      624.66    133.69 o 
   0  12   4      255.52      330.65    102.10 o 
   1  12   4       50.95      105.86     72.66 o 
   2  12   4        4.15      -60.12     40.08 o 
   3  12   4      429.70      532.93    112.53 o 
   4  12   4     1666.63     1668.06    152.71 o 
   5  12   4     1000.58     1225.98    155.74 o 
   6  12   4      439.95      425.93    106.69 o 
   7  12   4       30.21       25.02     63.95 o 
   8  12   4        4.99      -81.62     54.41 o 
   9  12   4      265.45      295.63     95.75 o 
  10  12   4      352.66      429.61     67.44 o 
  11  12   4      130.54      113.00     78.86 o 
  12  12   4       92.02      166.79     85.48 o 
  -1  13   4      744.06      584.79    138.54 o 
   0  13   4     1025.55     1425.08    197.64 o 
   1  13   4     1150.25     1395.58    183.10 o 
   2  13   4      483.42      557.22    128.06 o 
   3  13   4       20.97       13.34     68.64 o 
   4  13   4       97.06       81.20     81.36 o 
   5  13   4      571.02      638.94    134.11 o 
   6  13   4      643.47      829.50    149.53 o 
   7  13   4      411.39      605.07    134.37 o 
   8  13   4      162.19      223.08     92.36 o 
   9  13   4      176.09      147.63     51.89 o 
  10  13   4        2.04      -39.93     39.21 o 
  11  13   4       55.80       13.34     75.73 o 
   2  14   4      893.63      714.73    143.33 o 
   3  14   4      869.29     1017.03    168.04 o 
   4  14   4      276.73      230.63    106.07 o 
   5  14   4        4.59      -93.43     62.28 o 
   6  14   4      104.98       41.70     83.60 o 
   7  14   4      242.21      178.77     99.65 o 
   8  14   4      249.45      376.52    124.15 o 
   9  14   4      384.75      656.93    140.15 o 
  -7 -12   5        5.33      -71.67     61.40 o 
  -6 -12   5       96.19       43.68     74.43 o 
  -5 -12   5      261.62      446.89    102.10 o 
  -4 -12   5      339.49      399.30    104.55 o 
  -3 -12   5      634.55      709.41    114.56 o 
  -2 -12   5      497.18      454.08     97.78 o 
  -1 -12   5        9.54       -1.56     64.11 o 
   0 -12   5       30.21       12.51     55.77 o 
  -9 -11   5      242.78      185.03     92.04 o 
  -8 -11   5      342.98      450.27    109.66 o 
  -7 -11   5      404.48      530.48    111.90 o 
  -6 -11   5      215.85      195.87     83.65 o 
  -5 -11   5       12.00      -58.43     48.42 o 
  -4 -11   5        3.97      -69.27     46.18 o 
  -3 -11   5      148.79      114.66     74.27 o 
  -2 -11   5      731.51      754.86    115.45 o 
  -1 -11   5     2366.20     1926.01    148.54 o 
   0 -11   5      475.46      320.75     85.95 o 
 -10 -10   5       86.30       51.44     81.31 o 
  -9 -10   5       12.87        0.05     63.69 o 
  -8 -10   5      130.38      132.80     72.50 o 
  -7 -10   5      256.31      235.90     85.74 o 
  -6 -10   5      348.63      422.70    103.41 o 
  -5 -10   5      554.03      760.70    114.87 o 
  -4 -10   5      685.61      631.28    106.17 o 
  -3 -10   5      596.05      477.95     93.82 o 
  -2 -10   5        1.83      -17.77     43.68 o 
  -1 -10   5       47.83       24.29     43.73 o 
   0 -10   5     2117.91     1971.14    140.15 o 
   3 -10   5      264.24      229.33     77.97 o 
 -10  -9   5      311.68      420.88    108.15 o 
  -9  -9   5      383.24      393.36     99.55 o 
  -8  -9   5      490.67      383.56     97.83 o 
  -7  -9   5       48.25       19.81     63.64 o 
  -6  -9   5       89.92       36.22     58.27 o 
  -5  -9   5      139.60        7.51     56.76 o 
  -4  -9   5     1045.17      983.98    109.24 o 
  -3  -9   5     1600.05     1536.46    130.56 o 
  -2  -9   5      939.28      981.22    105.96 o 
  -1  -9   5      235.55      249.45     72.55 o 
   0  -9   5       46.38      -21.32     36.07 o 
   1  -9   5      564.96      787.49    105.75 o 
   2  -9   5     1327.82     1321.30    119.88 o 
   3  -9   5     1158.00     1189.86    113.00 o 
   4  -9   5     1419.89     1454.69     86.14 o 
   5  -9   5      484.27      491.83     67.68 o 
   6  -9   5       52.15      120.34     45.53 o 
 -11  -8   5       11.55       -2.97     64.00 o 
 -10  -8   5       16.47       -0.83     60.04 o 
  -9  -8   5      150.34      168.82     74.22 o 
  -8  -8   5      411.36      556.65    108.46 o 
  -7  -8   5      800.78     1061.33    129.68 o 
  -6  -8   5      807.87      956.15    111.28 o 
  -5  -8   5      113.13       54.00     59.47 o 
  -4  -8   5        2.45      -30.33     41.64 o 
  -3  -8   5     1645.36     1741.81    133.53 o 
  -2  -8   5     4348.28     4076.30    128.95 o 
  -1  -8   5     3148.61     3230.35    166.73 o 
   0  -8   5      807.94      790.78     53.29 o 
   1  -8   5      251.22      197.00    106.38 o 
   2  -8   5        0.85      -37.47     29.19 o 
   3  -8   5      264.78      293.02     69.37 o 
   4  -8   5     1263.16     1326.16     78.76 o 
   5  -8   5     1734.72     2017.21     98.87 o 
   6  -8   5     1033.14     1351.13    132.78 o 
   7  -8   5      455.31      577.62     74.22 o 
 -11  -7   5      271.37      261.96     93.35 o 
 -10  -7   5      194.66       54.15     68.90 o 
  -9  -7   5       27.53      -37.94     51.29 o 
  -8  -7   5       18.57      -36.80     54.36 o 
  -7  -7   5      771.85     1058.36    129.94 o 
  -6  -7   5     1582.99     1749.57     93.36 o 
  -5  -7   5     2196.70     2269.97    152.06 o 
  -4  -7   5     2116.16     1999.09    114.25 o 
  -3  -7   5      578.44      488.85     53.50 o 
  -2  -7   5      238.89      189.25     37.34 o 
  -1  -7   5     1727.70     1645.92     59.86 o 
   0  -7   5     1752.69     1704.91     69.64 o 
   1  -7   5     3183.01     3414.51    159.91 o 
   2  -7   5     2997.42     3261.96    162.41 o 
   3  -7   5     1398.27     1266.84    107.89 o 
   4  -7   5       46.32      -28.04     39.46 o 
   5  -7   5      365.19      326.63     51.10 o 
   6  -7   5      966.10     1048.85     83.18 o 
   7  -7   5      965.31     1201.03     85.70 o 
   8  -7   5      765.76     1020.00    142.71 o 
 -11  -6   5      121.31       12.35     66.56 o 
 -10  -6   5      253.58      241.94     86.78 o 
  -9  -6   5      306.62      295.60     56.62 o 
  -8  -6   5      392.87      343.07     56.92 o 
  -7  -6   5      105.32       75.79     48.63 o 
  -6  -6   5      203.57      162.79     45.00 o 
  -5  -6   5     1440.95     1380.16     84.77 o 
  -4  -6   5     2346.11     2087.57     91.58 o 
  -3  -6   5     2278.51     2233.61    125.71 o 
  -2  -6   5     1727.64     1672.80     72.26 o 
  -1  -6   5      185.01      153.03     45.64 o 
   0  -6   5      248.67      211.01     34.49 o 
   1  -6   5     1178.31     1300.68     63.57 o 
   2  -6   5     3054.94     3329.09    157.66 o 
   3  -6   5     5487.40     5354.17    220.52 o 
   4  -6   5     2867.63     2852.08    160.17 o 
   6  -6   5        0.48      -17.79     26.50 o 
   7  -6   5      179.02      230.20     49.13 o 
   8  -6   5      584.35      629.18     74.02 o 
   9  -6   5      608.92      763.56    127.43 o 
 -12  -5   5       56.92       28.22     49.84 o 
 -11  -5   5        6.51      -23.09     46.40 o 
 -10  -5   5       16.16      -24.36     41.99 o 
  -9  -5   5      158.32      125.22     48.72 o 
  -8  -5   5      920.39      915.62    139.58 o 
  -7  -5   5     1188.52     1503.49     87.00 o 
  -6  -5   5      935.92      896.19     66.43 o 
  -5  -5   5      280.97      186.88     41.37 o 
  -4  -5   5      276.14      204.14     40.48 o 
  -3  -5   5      555.66      550.43     34.99 o 
  -2  -5   5     2141.85     1952.60     57.86 o 
  -1  -5   5     4262.51     4229.14    123.58 o 
   0  -5   5     2693.56     2747.92    107.30 o 
   1  -5   5     1744.54     1622.42    101.30 o 
   2  -5   5      396.82      192.38     48.32 o 
   3  -5   5      387.07      356.87     64.58 o 
   4  -5   5     2911.51     3392.15    168.82 o 
   5  -5   5     2816.85     2796.47    159.44 o 
   6  -5   5     1887.31     2240.83     99.78 o 
   7  -5   5      518.09      381.67     55.65 o 
   8  -5   5      174.46      129.21     41.32 o 
   9  -5   5        8.67      -10.11     55.35 o 
  10  -5   5      225.07      274.41     89.96 o 
 -12  -4   5      128.82      177.73     92.51 o 
 -11  -4   5      205.75      171.98     59.17 o 
 -10  -4   5      131.01       52.41     47.83 o 
  -9  -4   5       13.67      -41.16     54.00 o 
  -8  -4   5      644.96      486.46     68.54 o 
  -7  -4   5     1883.83     1990.49    125.25 o 
  -6  -4   5     2473.88     2496.92    102.89 o 
  -5  -4   5     3038.35     3192.29     84.40 o 
  -4  -4   5      120.76       71.68     20.64 o 
  -3  -4   5      534.71      516.12     29.20 o 
  -2  -4   5      369.02      345.62     25.46 o 
  -1  -4   5      236.20      252.23     28.46 o 
   0  -4   5     4998.66     5123.93    130.33 o 
   1  -4   5     4473.49     3800.85    106.86 o 
   2  -4   5     4844.87     4827.03    142.16 o 
   3  -4   5     5105.45     6400.75    231.68 o 
   4  -4   5      370.39      448.50     71.67 o 
   5  -4   5      449.48      303.24     62.75 o 
   6  -4   5      769.18      872.18     92.57 o 
   7  -4   5     1839.30     1716.26     86.24 o 
   8  -4   5      685.56      769.13     72.68 o 
   9  -4   5      525.30      456.26     61.97 o 
  10  -4   5      201.49      162.36     74.17 o 
 -12  -3   5       19.71      -66.51     63.33 o 
 -11  -3   5       35.06       26.53     65.10 o 
 -10  -3   5      397.95      321.74     88.45 o 
  -9  -3   5     1499.08     1499.93     94.56 o 
  -8  -3   5      882.42      990.30     74.76 o 
  -7  -3   5      223.70      123.79     44.71 o 
  -6  -3   5       40.50       -1.80     20.12 o 
  -5  -3   5      168.69      164.37     25.73 o 
  -4  -3   5     9678.80     8934.30    156.80 o 
  -3  -3   5      969.13      921.47     36.09 o 
  -2  -3   5     2738.41     2477.11     87.80 o 
  -1  -3   5      720.55      707.33     28.04 o 
   0  -3   5      314.37      218.24     31.16 o 
   1  -3   5     2082.14     1752.87     64.75 o 
   2  -3   5     8312.13     9293.68    193.69 o 
   3  -3   5     8206.85     7980.31    261.23 o 
   4  -3   5     7959.61     8720.89    291.04 o 
   5  -3   5     1964.17     2175.82    129.57 o 
   6  -3   5      360.06      226.67     60.62 o 
   7  -3   5        7.03      -24.18     21.69 o 
   8  -3   5     1082.03     1113.77     70.82 o 
   9  -3   5     1250.81     1135.15     77.06 o 
  10  -3   5      964.79     1096.30    120.50 o 
  11  -3   5      582.83      600.79    111.12 o 
 -11  -2   5        0.43      -45.34     53.79 o 
 -10  -2   5       12.52      -16.78     49.46 o 
  -9  -2   5      261.58      110.23     62.34 o 
  -8  -2   5     1837.46     1996.23    102.81 o 
  -7  -2   5      561.67      662.58     67.91 o 
  -6  -2   5     1725.35     1419.06     76.70 o 
  -5  -2   5      250.06      230.42     40.08 o 
  -4  -2   5     2915.63     2803.20     98.75 o 
  -3  -2   5     4048.25     4258.69    122.57 o 
  -2  -2   5    17856.70    18691.73    355.95 o 
  -1  -2   5    15970.19    17259.84    326.80 o 
   0  -2   5    11248.75    11737.06    232.63 o 
   1  -2   5     1176.89     1485.48     56.50 o 
   2  -2   5     1566.41     1163.70     47.87 o 
   3  -2   5    11124.06    10735.84    210.76 o 
   4  -2   5     2643.82     2686.65    131.08 o 
   5  -2   5     4295.76     4270.12    182.68 o 
   6  -2   5     1333.15     1102.97     94.96 o 
   8  -2   5      220.29      216.77     46.26 o 
   9  -2   5      144.32       97.44     35.07 o 
  10  -2   5      463.90      563.63     98.40 o 
  11  -2   5      918.54      929.98    128.42 o 
  12  -2   5      554.94      551.54    110.29 o 
 -11  -1   5      405.25      429.74    104.03 o 
 -10  -1   5      282.69      258.78     89.28 o 
  -9  -1   5       82.11       91.16     62.91 o 
  -8  -1   5      186.88      214.01     75.26 o 
  -7  -1   5      502.50      721.35     94.34 o 
  -6  -1   5     2086.77     2232.23     96.15 o 
  -5  -1   5     2892.10     2627.27     98.65 o 
  -4  -1   5     2534.76     2307.48     87.88 o 
  -3  -1   5     7179.94     7258.34    172.97 o 
  -2  -1   5      560.03      544.19     44.48 o 
  -1  -1   5     3852.20     4015.25    108.97 o 
   0  -1   5    13070.61    14037.10    267.39 o 
   1  -1   5     3470.88     3601.87     70.80 o 
   2  -1   5     9063.38     8890.28    143.30 o 
   3  -1   5     3287.03     3557.08     72.85 o 
   4  -1   5       55.61       14.50     12.53 o 
   5  -1   5      699.21      569.33     44.22 o 
   6  -1   5     2208.31     2143.30     89.40 o 
   7  -1   5     1802.75     1787.53     86.47 o 
   8  -1   5     1941.16     2015.59     86.91 o 
   9  -1   5      495.34      663.40     85.84 o 
  10  -1   5      209.61      189.77     42.79 o 
  11  -1   5       11.06      -35.75     45.76 o 
  12  -1   5      211.40      198.21     79.74 o 
 -11   0   5      221.08      134.16     82.92 o 
 -10   0   5      682.71     1000.61    139.11 o 
  -9   0   5     1366.29     1362.32    126.24 o 
  -8   0   5      525.77      674.33    105.54 o 
  -7   0   5       45.68       64.94     54.88 o 
  -6   0   5      418.13      375.95     69.74 o 
  -5   0   5     2850.05     2887.52    145.16 o 
  -4   0   5     7318.87     6585.15    231.31 o 
  -3   0   5    11322.32    11546.28    482.17 o 
  -2   0   5    10550.03    10535.24    220.06 o 
  -1   0   5      344.93      340.46     37.18 o 
   0   0   5      937.37     1120.35     35.43 o 
   1   0   5     5941.61     6079.86    103.94 o 
   2   0   5      852.35      830.09     29.95 o 
   3   0   5     6200.84     6427.74    220.83 o 
   4   0   5     7648.88     7045.03    118.52 o 
   5   0   5     3785.64     3873.57    113.90 o 
   6   0   5     1055.80      944.93     57.19 o 
   7   0   5        1.19      -26.66     17.78 o 
   8   0   5      413.26      541.76     44.24 o 
   9   0   5      943.20      882.02     53.48 o 
  10   0   5     1259.67     1263.89     70.17 o 
  11   0   5      505.13      361.25     84.12 o 
  12   0   5       38.30       41.23     55.56 o 
  13   0   5        0.82      -55.09     56.39 o 
 -11   1   5       21.55      -24.24     69.89 o 
 -10   1   5       26.43      -37.53     53.48 o 
  -9   1   5      207.26      180.70     72.55 o 
  -8   1   5      889.22     1036.83    108.78 o 
  -7   1   5     1326.95     1197.26    108.36 o 
  -6   1   5     1260.92     1199.34    102.00 o 
  -5   1   5      196.17      195.09     54.67 o 
  -4   1   5      139.10       43.83     38.99 o 
  -3   1   5      143.91      195.76     44.82 o 
  -2   1   5     2468.49     2322.90    111.64 o 
  -1   1   5     8150.30     7980.95    164.56 o 
   0   1   5     1503.34     1356.14     50.02 o 
   1   1   5     2118.10     2113.47     65.58 o 
   2   1   5      518.37      403.89     33.39 o 
   3   1   5       38.07       69.88     19.13 o 
   4   1   5     1581.84     1654.13    136.29 o 
   5   1   5     5482.37     5590.11    141.78 o 
   6   1   5     3818.95     3845.44    117.86 o 
   7   1   5     1798.32     1617.53     77.42 o 
   8   1   5       68.03       25.12     21.39 o 
   9   1   5       11.97      -31.93     21.29 o 
  10   1   5      673.79      640.84     54.98 o 
  11   1   5      720.30      689.18    172.83 o 
  12   1   5      538.99      340.41    189.33 o 
  13   1   5      260.45      229.02     79.80 o 
 -10   2   5      271.08      231.31     94.49 o 
  -9   2   5       73.54       42.63     62.91 o 
  -8   2   5       50.10      -46.39     51.08 o 
  -7   2   5      553.16      741.67    101.22 o 
  -6   2   5     2836.33     2520.70    147.76 o 
  -5   2   5     4638.20     4585.87    197.17 o 
  -4   2   5     3689.73     3961.46    171.79 o 
  -3   2   5      879.06      854.05     74.06 o 
  -2   2   5      514.02      514.90     56.81 o 
  -1   2   5     2842.84     2715.77     80.12 o 
   0   2   5     2876.44     3039.19    108.33 o 
   1   2   5     1929.30     2048.45     66.23 o 
   2   2   5     6426.96     6266.99    139.54 o 
   3   2   5     4735.33     4977.62    141.74 o 
   4   2   5     7766.27     8170.20    177.92 o 
   5   2   5       30.75       19.24     25.33 o 
   6   2   5     1967.83     1890.72     76.27 o 
   7   2   5     6291.38     5928.77    159.68 o 
   8   2   5     2184.92     2122.74     76.80 o 
   9   2   5     1324.19     1284.58     59.33 o 
  10   2   5      125.71      130.50     33.46 o 
  11   2   5      269.20      191.02     49.24 o 
  12   2   5      181.59      193.32     86.05 o 
  13   2   5      267.71      213.69     72.24 o 
 -10   3   5      275.50      211.61     89.75 o 
  -9   3   5      617.72      516.00    103.88 o 
  -8   3   5      504.16      657.55    108.62 o 
  -7   3   5      428.69      279.78     76.30 o 
  -6   3   5       32.00      -61.06     40.71 o 
  -5   3   5      648.78      609.24     86.99 o 
  -4   3   5     4325.54     4226.24    181.95 o 
  -3   3   5     4347.91     4408.55    177.11 o 
  -2   3   5    12502.28    13520.97    382.04 o 
  -1   3   5     7808.40     8195.55    374.20 o 
   0   3   5      115.39       45.29     19.78 o 
   1   3   5      743.80      717.72     40.31 o 
   2   3   5     2755.95     2445.70     75.08 o 
   3   3   5     9815.34     9756.89    199.53 o 
   4   3   5     8719.13     9001.45    190.58 o 
   5   3   5     9769.68     9178.38    198.91 o 
   6   3   5     1116.84     1175.52     38.80 o 
   7   3   5      342.67      296.29     28.31 o 
   8   3   5     2334.10     2274.62     70.35 o 
   9   3   5     1001.67     1015.99     50.49 o 
  10   3   5     1281.39     1311.49     61.00 o 
  11   3   5     1038.54     1071.04     79.37 o 
  12   3   5       17.15       14.62     33.46 o 
  13   3   5        0.03      -11.62     30.33 o 
  -9   4   5      195.04      150.47     76.72 o 
  -8   4   5     1500.87     1507.69    138.48 o 
  -7   4   5      961.97     1009.47    109.56 o 
  -6   4   5     1697.82     1874.15    134.57 o 
  -5   4   5      881.70      733.75     83.91 o 
  -4   4   5      243.47      242.57     58.84 o 
  -3   4   5      917.28      887.25     77.71 o 
  -2   4   5     1726.36     1776.78    102.73 o 
  -1   4   5     5225.56     5236.31    134.21 o 
   0   4   5    10462.26     9916.78    383.74 o 
   1   4   5     2189.21     2016.22     69.73 o 
   2   4   5      211.08      341.35     44.25 o 
   3   4   5     1536.71     1585.10     58.79 o 
   4   4   5     5417.99     5529.39    136.82 o 
   5   4   5     2080.33     1941.16     80.50 o 
   6   4   5      997.71      939.40     52.37 o 
   7   4   5      463.58      495.19     32.24 o 
   8   4   5       51.28        5.60     17.51 o 
   9   4   5      104.52       80.67     24.89 o 
  10   4   5      251.38      302.10     50.72 o 
  11   4   5      373.50      448.03     64.78 o 
  12   4   5     1343.70     1381.76    122.17 o 
  13   4   5      419.81      502.73    232.56 o 
  14   4   5      107.41       44.99     48.86 o 
  -9   5   5      108.73       21.94     65.20 o 
  -8   5   5       13.38      -12.61     59.00 o 
  -7   5   5     1998.67     1987.14    155.27 o 
  -6   5   5     1337.84     1168.17    116.80 o 
  -5   5   5     1404.23     1285.81    110.29 o 
  -4   5   5     2054.09     2065.74    127.70 o 
  -3   5   5     1307.10     1410.80     99.45 o 
  -2   5   5       33.80        2.35     28.67 o 
  -1   5   5     1593.32     1577.80    139.89 o 
   0   5   5      728.03      638.01     42.42 o 
   1   5   5     4610.96     4273.59    113.17 o 
   2   5   5     6360.62     6261.96    325.05 o 
   3   5   5      152.44      141.94     24.52 o 
   4   5   5      936.47      837.38     41.44 o 
   5   5   5     7207.06     6907.89    155.76 o 
   6   5   5     6768.77     6719.20    158.70 o 
   7   5   5     2637.81     2975.51    194.30 o 
   8   5   5     1860.53     1892.37     50.93 o 
   9   5   5      609.94      608.23     40.36 o 
  10   5   5      187.70      140.31     40.19 o 
  11   5   5        0.53      -39.86     26.58 o 
  12   5   5       25.64      -37.37     38.33 o 
  13   5   5      410.41      325.85     61.06 o 
  14   5   5      201.83      106.59     67.60 o 
  -8   6   5      466.41      579.42    113.21 o 
  -7   6   5      886.02      858.63    125.35 o 
  -6   6   5      162.32      167.05     67.39 o 
  -5   6   5      907.17      898.14    103.56 o 
  -4   6   5     1886.14     1835.00    126.24 o 
  -3   6   5     3584.03     4067.69    182.27 o 
  -2   6   5     5134.60     4741.81    144.97 o 
  -1   6   5     1834.39     1608.98     73.94 o 
   0   6   5       80.49       59.52     25.85 o 
   1   6   5      327.44      352.71     53.58 o 
   2   6   5     4760.22     4351.78    114.54 o 
   3   6   5      217.40      180.99     27.03 o 
   4   6   5     7272.83     7444.75    160.82 o 
   5   6   5     3860.64     4045.61    196.78 o 
   6   6   5      871.81      778.67     43.17 o 
   7   6   5       22.15        1.32     13.79 o 
   8   6   5      427.00      499.16     68.77 o 
   9   6   5     1059.95     1223.90     70.43 o 
  10   6   5     1243.41     1378.56     79.68 o 
  11   6   5      558.48      694.33    100.59 o 
  12   6   5      190.77      139.32     76.04 o 
  13   6   5        0.72      -30.44     41.28 o 
  14   6   5       47.77       -8.18     44.62 o 
  -7   7   5      630.98      792.96    122.01 o 
  -6   7   5      685.63      923.68    123.73 o 
  -5   7   5      554.66      672.20    103.15 o 
  -4   7   5       87.65       -9.80     52.75 o 
  -3   7   5        8.36       -7.14     41.64 o 
  -2   7   5      976.01      997.55     67.36 o 
  -1   7   5     2835.71     2593.06     99.76 o 
   0   7   5     5198.77     4701.15    134.42 o 
   1   7   5     1654.63     1456.37     65.99 o 
   2   7   5       19.92        5.84     20.75 o 
   3   7   5      319.14      314.12     31.96 o 
   4   7   5     3286.61     3233.02     85.84 o 
   5   7   5     6789.00     7012.64    279.83 o 
   6   7   5     3312.39     3072.24    174.50 o 
   7   7   5     1539.30     1698.76    132.85 o 
   8   7   5      954.33      966.65     73.72 o 
   9   7   5        3.50      -55.77     46.34 o 
  10   7   5      409.12      346.18     91.58 o 
  11   7   5      844.12      680.95    117.79 o 
  12   7   5      547.21      424.58     97.31 o 
  13   7   5      240.10      256.07     83.44 o 
  14   7   5       54.14        4.27     52.07 o 
  -7   8   5       98.14       85.58     78.91 o 
  -6   8   5      550.87      559.77    104.71 o 
  -5   8   5      748.40      756.94    113.10 o 
  -4   8   5      650.36      866.87    110.39 o 
  -3   8   5      586.68      623.81     71.35 o 
  -2   8   5        4.17      -36.20     33.90 o 
  -1   8   5       62.10       47.48     69.55 o 
   0   8   5     2579.28     2472.53     95.06 o 
   1   8   5     2402.32     2243.16     84.85 o 
   2   8   5     2055.92     1919.28    132.49 o 
   3   8   5     1102.98     1077.59    102.16 o 
   4   8   5      216.81      155.42     63.43 o 
   5   8   5      434.58      592.04     99.45 o 
   6   8   5      655.16      612.31    108.25 o 
   7   8   5      901.52      866.87    100.23 o 
   8   8   5     1862.16     1979.07     91.70 o 
   9   8   5     1652.24     1772.72    163.63 o 
  10   8   5      291.26      313.09     91.52 o 
  11   8   5        0.03      -18.97     42.74 o 
  12   8   5      133.85      170.95     76.36 o 
  13   8   5      200.06      211.66     84.70 o 
  14   8   5      154.43      189.56     84.54 o 
  -6   9   5        4.58      -58.74     61.03 o 
  -5   9   5      135.47       92.50     52.99 o 
  -4   9   5     1010.49      934.14     93.34 o 
  -3   9   5     2031.02     2278.65    115.28 o 
  -2   9   5     2476.82     2476.29    184.40 o 
  -1   9   5     1401.34     1421.43    134.73 o 
   0   9   5      490.87      613.98    108.83 o 
   2   9   5     1552.61     1465.10    123.47 o 
   3   9   5     2652.14     2681.44    166.94 o 
   4   9   5     3417.97     3461.89    193.63 o 
   5   9   5     1564.23     1432.48    126.55 o 
   6   9   5      442.19      554.51    109.92 o 
   7   9   5       98.96       19.08     60.30 o 
   8   9   5       16.68       -3.54     59.31 o 
   9   9   5     1254.21     1321.96     89.83 o 
  10   9   5     1115.20     1208.26    128.32 o 
  11   9   5      596.75      769.61    123.37 o 
  12   9   5      107.73      102.31     67.70 o 
  13   9   5        5.93      -59.63     53.01 o 
  -5  10   5      119.65       53.74     83.24 o 
  -4  10   5        0.19      -45.19     60.72 o 
  -3  10   5      218.54      213.12     92.10 o 
  -2  10   5     1330.02     1188.29    137.18 o 
  -1  10   5     1717.64     1656.23    153.96 o 
   0  10   5     1894.97     1896.30    158.34 o 
   1  10   5      794.12      818.76    127.02 o 
   2  10   5       12.84        6.52     54.57 o 
   3  10   5       94.69       30.75     56.03 o 
   4  10   5      926.14      960.42    131.45 o 
   5  10   5     1433.05     1354.97    129.41 o 
   6  10   5     2730.94     3043.21    195.50 o 
   7  10   5     1081.71     1003.42    118.73 o 
   8  10   5       61.46       75.21     68.17 o 
   9  10   5        0.85      -13.97     33.37 o 
  10  10   5      134.29      179.40     78.49 o 
  11  10   5      208.88      256.54     89.33 o 
  12  10   5      210.99      288.64     94.65 o 
  13  10   5       51.36       56.08     68.49 o 
  -4  11   5      752.87     1000.66    169.76 o 
  -3  11   5      251.63      126.13     89.07 o 
  -2  11   5       64.91       52.75     70.62 o 
  -1  11   5      207.06       52.95     70.26 o 
   0  11   5      912.29      968.92    148.65 o 
   1  11   5      838.12      898.45    136.66 o 
   2  11   5     2000.03     2001.84    164.80 o 
   3  11   5     1210.33     1349.03    133.53 o 
   4  11   5      507.77      394.87    100.85 o 
   5  11   5       97.35       13.76     64.79 o 
   6  11   5      599.94      611.74    119.36 o 
   7  11   5     1899.65     2248.27    179.19 o 
   8  11   5     1801.65     1879.15    158.19 o 
   9  11   5      285.33      323.43     63.15 o 
  10  11   5       39.51       18.71     66.56 o 
  11  11   5        3.86      -60.88     49.77 o 
  12  11   5       64.17       38.78     66.66 o 
  -2  12   5     1136.17     1305.67    187.37 o 
  -1  12   5      470.73      562.59    131.50 o 
   0  12   5        9.02      -26.84     60.82 o 
   1  12   5      201.15      175.85     85.43 o 
   2  12   5      266.60      381.42    102.78 o 
   3  12   5      634.05      673.34    123.26 o 
   4  12   5     1795.40     1610.05    153.86 o 
   5  12   5      888.53     1020.36    147.03 o 
   6  12   5       96.71      130.87     81.72 o 
   7  12   5        5.18      -38.52     52.43 o 
   8  12   5       23.38       27.57     67.50 o 
   9  12   5      386.63      466.94     69.10 o 
  10  12   5      248.08      433.12     66.28 o 
  11  12   5      180.39      208.59     89.86 o 
  12  12   5       81.21      168.87     83.71 o 
   0  13   5      797.04      673.45    146.09 o 
   1  13   5      527.00      547.84    128.89 o 
   2  13   5       55.73      -25.12     67.50 o 
   3  13   5        4.21      -66.56     56.55 o 
   4  13   5      235.41      148.80     90.79 o 
   5  13   5      965.31     1115.01    166.47 o 
   6  13   5      698.65      899.55    145.99 o 
   7  13   5      323.09      559.41    127.02 o 
   8  13   5      153.54      164.65     83.03 o 
   9  13   5       52.22      -17.62     67.60 o 
  10  13   5        2.14      -36.23     40.30 o 
  11  13   5       65.29       65.46     84.28 o 
   2  14   5      717.79      885.68    165.48 o 
   3  14   5      578.43      739.59    148.96 o 
   4  14   5      189.14       63.12     92.57 o 
   5  14   5       17.41      -90.38     60.25 o 
   6  14   5      250.92      243.30    107.37 o 
   7  14   5      318.48      445.79    129.36 o 
   8  14   5      273.93      310.95    105.23 o 
   9  14   5      220.70      191.80     90.48 o 
  -5 -12   6      447.30      422.44    104.66 o 
  -4 -12   6      364.27      396.02    107.21 o 
  -3 -12   6      568.79      506.98    106.74 o 
  -2 -12   6      250.88      167.72     86.62 o 
  -1 -12   6       19.78      -74.58     49.72 o 
  -8 -11   6      270.96      255.60     95.64 o 
  -7 -11   6      371.21      355.15    103.56 o 
  -6 -11   6      132.38      -13.86     69.27 o 
  -5 -11   6        2.71       15.17     59.00 o 
  -4 -11   6      363.46      389.14     95.95 o 
  -3 -11   6      196.66      242.72     84.28 o 
  -2 -11   6      918.58      885.99    129.57 o 
  -1 -11   6     1783.62     2090.55    160.37 o 
   0 -11   6      227.87      243.66     82.87 o 
   1 -11   6       27.08       17.98     61.55 o 
   2 -11   6      126.19      100.80     68.12 o 
  -9 -10   6        2.30        1.77     68.96 o 
  -8 -10   6      184.99      122.59     82.04 o 
  -7 -10   6      179.03      195.82     80.89 o 
  -6 -10   6      453.60      666.62    118.52 o 
  -5 -10   6      720.75      623.67    112.63 o 
  -4 -10   6      214.05      133.90     72.45 o 
  -3 -10   6        6.63      -62.15     41.44 o 
  -2 -10   6      170.74      135.77     66.66 o 
  -1 -10   6      304.85      355.04     84.64 o 
   0 -10   6     2554.71     2685.71    171.42 o 
   1 -10   6     1036.48      931.08    102.21 o 
   2 -10   6      401.91      352.80     87.46 o 
 -10  -9   6      208.03      115.03     84.28 o 
  -9  -9   6      231.15      316.06     96.01 o 
  -8  -9   6       84.34      161.83     80.32 o 
  -7  -9   6       43.09      -25.85     55.14 o 
  -6  -9   6      386.40      339.62     95.85 o 
  -5  -9   6      520.16      734.85    113.57 o 
  -4  -9   6      868.08     1039.23    113.94 o 
  -3  -9   6      909.01      899.23    118.05 o 
  -2  -9   6      547.54      719.63    105.75 o 
  -1  -9   6        1.51      -15.32     38.62 o 
   0  -9   6       59.63      -23.40     44.56 o 
   1  -9   6      776.63      852.85     95.07 o 
   2  -9   6      858.59      772.06    103.25 o 
   3  -9   6      957.30      946.35    104.35 o 
   4  -9   6      511.39      637.71     74.18 o 
   5  -9   6      161.12      187.59     78.47 o 
 -10  -8   6       64.00       98.61     83.81 o 
  -9  -8   6      385.84      325.91     96.94 o 
  -8  -8   6      668.13      883.13    133.22 o 
  -7  -8   6      925.16      944.32    129.05 o 
  -6  -8   6      540.39      537.93    101.90 o 
  -5  -8   6        1.92      -29.81     49.67 o 
  -4  -8   6       98.02      -28.82     57.59 o 
  -3  -8   6     1043.60      949.84    104.61 o 
  -2  -8   6     1908.93     1982.61     92.28 o 
  -1  -8   6     1954.51     1891.73     90.03 o 
   0  -8   6      493.08      423.35    104.11 o 
   1  -8   6       31.97      -37.92     25.28 o 
   2  -8   6       38.74      -20.03     29.21 o 
   3  -8   6      542.09      428.59     85.32 o 
   4  -8   6     1208.52     1164.53    113.99 o 
   5  -8   6     1352.37     1472.46    153.89 o 
   6  -8   6      813.23     1051.67     92.89 o 
   7  -8   6       85.98      147.34     48.88 o 
 -11  -7   6      170.22      132.39     80.58 o 
 -10  -7   6       77.42       56.39     73.02 o 
  -9  -7   6        1.02      -37.53     54.15 o 
  -8  -7   6      157.67       61.09     71.46 o 
  -7  -7   6      681.40      692.21    111.90 o 
  -6  -7   6     1165.43     1380.36     89.36 o 
  -5  -7   6     1227.30     1270.82     81.82 o 
  -4  -7   6      989.49      986.38     70.92 o 
  -3  -7   6      176.22       86.47     35.93 o 
  -2  -7   6      457.12      453.51     61.37 o 
  -1  -7   6     1867.31     1688.97     81.17 o 
   0  -7   6     2369.88     2207.54    110.91 o 
   1  -7   6     1352.05     1075.02     74.60 o 
   2  -7   6     1155.14     1091.25     69.44 o 
   3  -7   6      252.63      195.92     59.94 o 
   4  -7   6       55.68       -8.96     43.26 o 
   5  -7   6      975.85      998.00    105.18 o 
   6  -7   6     1861.17     2159.13    108.44 o 
   7  -7   6     1518.02     1906.96    106.67 o 
   8  -7   6      548.87      749.31     82.47 o 
 -11  -6   6      227.14      232.46     97.31 o 
 -10  -6   6      356.47      473.21    109.35 o 
  -9  -6   6      316.61      270.17     60.43 o 
  -8  -6   6      108.41       87.07     68.23 o 
  -7  -6   6        2.54      -30.62     34.42 o 
  -6  -6   6      396.14      546.17     79.56 o 
  -5  -6   6     1003.92     1061.43    102.57 o 
  -4  -6   6     1811.36     1734.77    141.95 o 
  -3  -6   6     2542.24     2357.56    161.65 o 
  -2  -6   6      899.30      791.02     57.33 o 
  -1  -6   6        0.66      -23.42     23.16 o 
   0  -6   6     2487.11     2314.87     70.73 o 
   1  -6   6     4353.77     3905.15    121.63 o 
   2  -6   6     4145.90     4197.93    194.20 o 
   3  -6   6     3538.97     3406.69    173.67 o 
   4  -6   6     1444.76     1783.04    132.02 o 
   5  -6   6      181.11      252.52     70.10 o 
   7  -6   6      425.20      567.81     67.78 o 
   8  -6   6      886.78     1021.07     95.19 o 
   9  -6   6      554.27      728.74     84.17 o 
 -11  -5   6       16.36      -51.91     45.65 o 
 -10  -5   6      170.45      157.09     67.68 o 
  -9  -5   6      689.88      898.14     88.74 o 
  -8  -5   6      933.28     1116.03     97.23 o 
  -7  -5   6     1499.19     1448.55     89.32 o 
  -6  -5   6      230.05      255.24     65.10 o 
  -5  -5   6       40.08      -37.85     31.90 o 
  -4  -5   6      253.73      201.09     42.61 o 
  -3  -5   6     1699.60     1552.45    155.21 o 
  -2  -5   6     1411.78     1366.54     71.57 o 
  -1  -5   6     2487.21     2223.26     71.57 o 
   0  -5   6      491.87      480.05     33.51 o 
   1  -5   6      603.13      539.06     46.02 o 
   2  -5   6       98.47       33.68     30.13 o 
   3  -5   6     1612.88     1337.15     65.26 o 
   4  -5   6     3014.18     3563.16    178.36 o 
   5  -5   6     3530.11     3985.23    199.15 o 
   6  -5   6      658.06      802.76    111.59 o 
   7  -5   6       15.08      -42.36     45.40 o 
   8  -5   6        4.56      -41.24     27.49 o 
   9  -5   6      135.54      203.14     53.14 o 
 -11  -4   6      212.18      204.16     81.10 o 
 -10  -4   6       70.94       -7.12     42.44 o 
  -9  -4   6       10.65      -25.60     39.05 o 
  -8  -4   6       59.99       11.78     38.13 o 
  -7  -4   6      274.97      317.07     59.38 o 
  -6  -4   6     2424.75     2123.87    100.26 o 
  -5  -4   6     1881.88     2013.58     95.83 o 
  -4  -4   6       65.78       55.71     30.66 o 
  -3  -4   6       79.07       20.02     28.92 o 
  -2  -4   6     1213.44     1092.26     61.99 o 
  -1  -4   6     2630.35     2299.42     59.24 o 
   0  -4   6     6814.12     7162.42    170.80 o 
   1  -4   6     2213.83     2078.83    131.29 o 
   2  -4   6     3029.97     3102.46     98.13 o 
   3  -4   6     1707.75     1793.09     71.64 o 
   4  -4   6        1.04      -38.62     26.69 o 
   5  -4   6     1282.74     1488.82    115.08 o 
   6  -4   6     2636.57     2781.87    165.43 o 
   8  -4   6      474.35      528.28     64.02 o 
   9  -4   6      404.30      538.91     69.92 o 
  10  -4   6       18.87      -17.75     33.36 o 
 -11  -3   6       77.67       25.02     74.27 o 
 -10  -3   6      288.20      280.25     83.65 o 
  -9  -3   6      159.07      137.08     61.14 o 
  -8  -3   6       57.70       65.38     45.42 o 
  -7  -3   6      229.49      264.32     53.85 o 
  -6  -3   6      226.88       95.41     40.45 o 
  -5  -3   6     1095.01     1019.82     68.61 o 
  -4  -3   6     5423.71     5636.27    159.73 o 
  -3  -3   6     1192.39     1027.04     97.23 o 
  -2  -3   6     1607.85     1601.46     72.66 o 
  -1  -3   6      393.54      373.99     42.17 o 
   0  -3   6      207.94      118.85     29.19 o 
   1  -3   6     8516.17     8766.49    374.88 o 
   2  -3   6     4453.60     4611.87    277.83 o 
   3  -3   6     4269.75     4411.51    116.53 o 
   4  -3   6     4788.04     4787.69    123.96 o 
   5  -3   6      805.66      675.64     76.51 o 
   6  -3   6        0.26       32.99     39.25 o 
   7  -3   6      370.85      254.76     66.09 o 
   8  -3   6     1436.02     1503.56     83.22 o 
   9  -3   6      910.48     1034.57     75.17 o 
  10  -3   6      874.28      970.64     85.73 o 
  11  -3   6      345.86      585.68    112.37 o 
 -11  -2   6       20.41      -68.38     64.26 o 
 -10  -2   6       10.48      -41.96     56.97 o 
  -9  -2   6      205.91      179.24     75.68 o 
  -8  -2   6     1723.68     1888.22    102.94 o 
  -7  -2   6     2425.13     2374.49    109.55 o 
  -6  -2   6      418.27      550.21     62.68 o 
  -5  -2   6      243.21      184.89     41.64 o 
  -4  -2   6      511.22      442.66     51.16 o 
  -3  -2   6     3585.83     3734.97    119.50 o 
  -2  -2   6     5586.18     5543.43    148.60 o 
  -1  -2   6    14267.80    14244.92    286.99 o 
   0  -2   6     8547.17    10055.58    213.01 o 
   1  -2   6      890.51      747.84     99.45 o 
   2  -2   6     3231.59     3434.21    128.50 o 
   3  -2   6      809.82      962.85     52.07 o 
   4  -2   6     6729.60     6667.33    347.38 o 
   5  -2   6     6270.12     6338.34    230.82 o 
   6  -2   6     3425.68     2960.91    158.86 o 
   7  -2   6      826.98      757.00    101.37 o 
   8  -2   6        8.03      -25.44     32.44 o 
   9  -2   6      370.36      335.21     50.83 o 
  10  -2   6      838.01      954.24     96.19 o 
  11  -2   6      834.89      804.69    123.53 o 
 -11  -1   6      179.93       98.82     79.80 o 
 -10  -1   6       53.70      -14.18     60.72 o 
  -9  -1   6        2.10       -3.34     63.43 o 
  -8  -1   6       21.02       17.77     56.60 o 
  -7  -1   6     2884.37     2255.30    147.29 o 
  -6  -1   6     1808.42     1562.08     85.59 o 
  -5  -1   6     1713.71     1706.36     83.26 o 
  -4  -1   6      247.05      197.03     39.12 o 
  -3  -1   6      684.57      649.24     58.42 o 
  -2  -1   6      527.50      437.06     28.84 o 
  -1  -1   6     3836.98     4649.88    126.99 o 
   0  -1   6     8654.26     9845.84    208.26 o 
   1  -1   6    10318.22    10601.42    168.26 o 
   2  -1   6      105.60       94.59     28.49 o 
   3  -1   6     1612.24     1600.30     67.90 o 
   4  -1   6      712.32      705.73     47.66 o 
   5  -1   6      759.84      825.11     33.18 o 
   6  -1   6     1570.20     1385.02     73.62 o 
   7  -1   6     1426.33     1470.19     81.95 o 
   9  -1   6      361.39      348.04     49.51 o 
  10  -1   6       24.69        2.14     34.19 o 
  11  -1   6       44.07        4.50     31.67 o 
  12  -1   6      319.99      430.05    103.93 o 
 -11   0   6      202.24      158.50     84.64 o 
 -10   0   6      423.16      613.09    113.52 o 
  -9   0   6      626.38      695.76    110.29 o 
  -8   0   6      577.17      566.50    100.33 o 
  -7   0   6       23.17       -6.05     43.89 o 
  -6   0   6     1524.69     1170.10    102.05 o 
  -5   0   6     3025.66     3020.69    157.72 o 
  -4   0   6     3932.34     3579.42    163.97 o 
  -3   0   6     7127.57     6677.93    174.16 o 
  -2   0   6     2241.41     2593.36     64.51 o 
  -1   0   6      117.47       59.82     15.60 o 
   0   0   6     4190.99     4501.28    147.63 o 
   1   0   6    10066.05    10752.70    170.64 o 
   2   0   6     8898.46     8426.80    224.50 o 
   3   0   6     4631.27     5030.49     93.99 o 
   4   0   6     8524.62     8583.92    143.12 o 
   5   0   6     1009.23      920.96     70.08 o 
   6   0   6      119.18       31.94     24.89 o 
   7   0   6      783.94      710.64     55.46 o 
   8   0   6     1640.94     1567.23     86.12 o 
   9   0   6     1362.36     1276.36     66.99 o 
  10   0   6     1246.76     1196.48     88.54 o 
  11   0   6      214.15      212.61     85.32 o 
  12   0   6       30.60       19.65     54.83 o 
 -10   1   6      178.21       79.90     73.65 o 
  -9   1   6      618.21      414.31     95.75 o 
  -8   1   6     1247.61     1288.00    124.31 o 
  -7   1   6     1609.28     1368.79    119.93 o 
  -6   1   6      305.56      269.31     74.53 o 
  -5   1   6       31.89       -9.85     37.27 o 
  -4   1   6     1491.33     1204.40     94.70 o 
  -3   1   6     3628.74     3965.53    169.34 o 
  -2   1   6     4489.98     4580.81    179.76 o 
  -1   1   6     7603.52     7286.79    158.47 o 
   0   1   6     1850.53     1899.22     64.76 o 
   1   1   6       21.89       12.19     18.34 o 
   2   1   6      724.32      584.85     38.78 o 
   3   1   6      683.61      691.91     41.67 o 
   4   1   6     8015.87     7652.86    172.80 o 
   5   1   6     3298.90     3238.90    101.69 o 
   6   1   6     2952.89     2885.17    101.32 o 
   7   1   6      742.92      735.11     55.85 o 
   8   1   6       19.23       -2.62     24.02 o 
   9   1   6      601.44      542.22     47.29 o 
  10   1   6     1162.21     1198.13     63.59 o 
  11   1   6      535.30      642.27     96.65 o 
  12   1   6      350.80      284.44    107.01 o 
  13   1   6      143.28      170.12     72.50 o 
 -10   2   6       67.85       57.18     67.60 o 
  -9   2   6       31.08      -59.94     49.51 o 
  -8   2   6       64.44       44.77     56.97 o 
  -7   2   6      571.46      728.90    105.91 o 
  -6   2   6     1530.13     1518.06    121.08 o 
  -5   2   6     2740.05     2644.64    148.49 o 
  -4   2   6     1643.71     1551.73    110.08 o 
  -3   2   6     1138.27      804.32     79.74 o 
  -2   2   6      122.51       45.50     35.29 o 
  -1   2   6      301.13      347.70     32.69 o 
   0   2   6     6737.18     6722.09    151.63 o 
   1   2   6     6151.75     6363.52    145.80 o 
   2   2   6     5159.35     5234.58    127.73 o 
   3   2   6     7572.54     7517.57    167.82 o 
   4   2   6      829.97     1004.97     54.67 o 
   5   2   6      519.92      528.78     42.62 o 
   6   2   6     2793.82     2578.88     93.33 o 
   7   2   6     3255.48     3335.62    194.07 o 
   8   2   6     1928.63     1943.54     89.00 o 
   9   2   6     1396.99     1457.50     61.73 o 
  10   2   6       80.86       47.12     29.02 o 
  11   2   6      399.32      339.58     75.08 o 
  12   2   6      264.88      124.23     43.60 o 
  13   2   6      192.88      106.60     57.36 o 
 -10   3   6      353.57      373.60    102.99 o 
  -9   3   6      184.64      196.60     81.57 o 
  -8   3   6       65.75      -30.80     55.77 o 
  -7   3   6       23.85      -46.23     45.87 o 
  -6   3   6      469.56      385.33     81.46 o 
  -5   3   6     2006.09     2271.25    141.04 o 
  -4   3   6     3370.51     3508.43    170.38 o 
  -3   3   6     3423.17     3194.56    151.51 o 
  -2   3   6     5228.20     5287.30    198.11 o 
  -1   3   6     2626.76     2717.72     87.77 o 
   0   3   6      100.96       39.59     25.17 o 
   1   3   6     3627.97     3535.76    100.22 o 
   2   3   6     8346.90     8970.54    212.86 o 
   3   3   6     6779.65     6808.46    156.44 o 
   4   3   6     3283.49     3135.28     94.71 o 
   5   3   6     3131.78     3129.39     98.34 o 
   6   3   6      242.27      191.38     17.70 o 
   7   3   6     1115.68     1025.37     60.23 o 
   8   3   6     1818.43     1822.35     84.46 o 
   9   3   6      650.15      766.01     46.15 o 
  10   3   6     1143.73     1157.91     57.99 o 
  11   3   6      615.93      617.95     53.48 o 
  12   3   6        0.30      -30.02     27.47 o 
  13   3   6       13.22        2.16     31.01 o 
  -9   4   6      439.21      448.71    112.22 o 
  -8   4   6      824.28      875.94    125.61 o 
  -7   4   6      451.40      326.64     83.55 o 
  -6   4   6     1155.70     1087.60    112.89 o 
  -5   4   6       48.85       55.66     53.68 o 
  -4   4   6       17.44        7.14     37.58 o 
  -3   4   6     1595.39     1691.67    109.66 o 
  -2   4   6     1565.41     1473.20     70.30 o 
  -1   4   6     6002.71     5787.87    147.26 o 
   0   4   6     6541.65     6445.13    190.14 o 
   1   4   6     1018.16      952.04    102.52 o 
   2   4   6       34.07       -4.67     18.21 o 
   3   4   6     3354.26     3628.18    103.10 o 
   4   4   6     6901.57     7033.75    218.33 o 
   5   4   6     6735.05     5838.52    145.43 o 
   6   4   6     8126.36     7887.14    186.05 o 
   7   4   6     1581.05     1624.82     73.77 o 
   8   4   6        5.87       -4.98     39.09 o 
   9   4   6      471.60      493.09     40.11 o 
  10   4   6      261.55      295.30     37.59 o 
  11   4   6      728.24      718.76     78.44 o 
  12   4   6      772.55      529.65    192.14 o 
  13   4   6      224.02      114.29     45.52 o 
  14   4   6       63.78       49.14     42.50 o 
  -9   5   6       47.26       46.44     74.53 o 
  -8   5   6       84.64       70.73     73.75 o 
  -7   5   6     1664.87     1497.63    136.24 o 
  -6   5   6     1691.95     1652.53    139.16 o 
  -5   5   6     1885.08     1821.35    133.79 o 
  -4   5   6     1396.00     1376.81    110.08 o 
  -3   5   6      816.67      753.71     79.28 o 
  -2   5   6      198.24      213.75     38.95 o 
  -1   5   6     2878.59     2473.36     89.94 o 
   0   5   6     6441.80     6057.56    152.25 o 
   1   5   6     5040.37     5089.82    133.18 o 
   2   5   6     3393.53     3503.73    103.44 o 
   3   5   6      332.51      285.56     33.85 o 
   4   5   6       64.64       40.55     19.54 o 
   5   5   6      447.02      392.59     37.09 o 
   6   5   6      967.31      923.29     51.79 o 
   7   5   6     1403.08     1341.48     85.19 o 
   8   5   6      665.55      647.54     77.74 o 
   9   5   6      152.36      133.62     29.69 o 
  10   5   6        6.35      -13.41     22.55 o 
  11   5   6      103.29      107.00     42.53 o 
  12   5   6      418.20      335.86     79.20 o 
  13   5   6      461.66      465.61    196.13 o 
  14   5   6      249.33       98.92     59.26 o 
  -8   6   6      252.10      178.10     89.75 o 
  -7   6   6      212.45      203.63     79.85 o 
  -6   6   6      437.03      393.15     89.02 o 
  -5   6   6     1486.07     1598.64    132.80 o 
  -4   6   6     2239.12     2152.78    141.98 o 
  -3   6   6     2821.80     2994.85    119.05 o 
  -2   6   6     2976.08     2980.78    110.93 o 
  -1   6   6      306.75      345.44    117.14 o 
   0   6   6      219.83      213.92     36.61 o 
   1   6   6     1709.35     1657.76     70.69 o 
   2   6   6     3030.22     2956.34     95.11 o 
   3   6   6     4618.03     4559.53    198.06 o 
   4   6   6     4998.29     5144.18    129.21 o 
   5   6   6      516.18      529.56     98.61 o 
   6   6   6       77.42       64.08     22.68 o 
   7   6   6     1012.20      985.76     53.28 o 
   8   6   6     1505.89     1704.65     56.41 o 
   9   6   6     1131.98     1280.92     53.46 o 
  10   6   6      912.08     1047.23     71.13 o 
  11   6   6      298.64      263.30     50.60 o 
  12   6   6       19.84      -17.98     38.46 o 
  13   6   6       45.55       33.04     49.62 o 
  14   6   6      130.17       60.46     54.31 o 
  -7   7   6      530.08      631.33    118.26 o 
  -6   7   6      537.14      558.42    105.80 o 
  -5   7   6       97.07      107.47     64.89 o 
  -4   7   6       49.39       22.20     52.07 o 
  -3   7   6      878.13      751.50     75.54 o 
  -2   7   6     4130.51     4091.38    139.73 o 
  -1   7   6     3291.25     3184.37    138.35 o 
   0   7   6     1394.45     1361.45     78.81 o 
   1   7   6      489.24      460.86     48.09 o 
   2   7   6      127.72      112.96     28.82 o 
   3   7   6      327.33      342.57     37.06 o 
   4   7   6     5453.94     5628.12    204.05 o 
   5   7   6     3694.62     3740.58    102.87 o 
   6   7   6     1976.20     2008.93    142.91 o 
   7   7   6      375.15      517.61     95.59 o 
   8   7   6       15.19      -13.24     24.86 o 
   9   7   6       11.60      -33.04     53.68 o 
  10   7   6      837.13      888.44    127.59 o 
  11   7   6      896.54      694.82    117.22 o 
  12   7   6      568.95      414.88     93.56 o 
  13   7   6      249.18      124.05     67.70 o 
  14   7   6       38.13       41.23     61.55 o 
  -6   8   6      871.44     1154.31    148.91 o 
  -5   8   6      821.00     1065.71    133.85 o 
  -4   8   6      597.72      614.90     77.71 o 
  -3   8   6      354.23      289.79     57.90 o 
  -2   8   6        0.94      -51.05     34.03 o 
  -1   8   6     1285.03     1118.12     71.93 o 
   0   8   6      983.65     1115.81     67.12 o 
   1   8   6     1908.75     1833.14     80.57 o 
   2   8   6     1063.54      923.78     97.00 o 
   3   8   6      717.58      777.17    109.04 o 
   4   8   6       83.75       17.20     49.36 o 
   5   8   6      229.04      106.95     63.69 o 
   6   8   6      537.13      674.07    110.18 o 
   7   8   6     1367.91     1318.54    123.47 o 
   8   8   6      571.66      711.76    114.87 o 
   9   8   6     1300.58     1297.02    128.84 o 
  10   8   6       86.27       47.38     57.54 o 
  11   8   6       76.90       43.52     66.77 o 
  12   8   6      272.52      140.83     73.28 o 
  13   8   6      290.50      223.18     84.80 o 
  14   8   6      167.04      139.58     74.90 o 
  -5   9   6      457.94      430.17    124.75 o 
  -4   9   6     1056.96     1259.51     96.77 o 
  -3   9   6     1110.42     1031.09    139.58 o 
  -2   9   6     1745.63     1570.81    148.07 o 
  -1   9   6      432.04      392.78     92.77 o 
   0   9   6        1.80      -32.31     38.20 o 
   1   9   6      395.70      192.06     72.50 o 
   2   9   6     1739.29     1845.38    138.90 o 
   3   9   6     2380.33     2364.08    159.23 o 
   4   9   6     1214.38     1111.10    111.64 o 
   5   9   6      984.14      973.50    110.65 o 
   6   9   6        1.66      -55.98     39.98 o 
   7   9   6      217.80      279.37     87.20 o 
   8   9   6      331.65      343.89    100.12 o 
   9   9   6      867.18      916.49    131.19 o 
  10   9   6     1316.06     1302.54    134.37 o 
  11   9   6      385.18      385.49     95.33 o 
  12   9   6       24.75      -29.86     49.67 o 
  13   9   6        2.42       -8.55     47.79 o 
  -4  10   6       73.72       16.37     64.84 o 
  -3  10   6      290.93      314.08    106.33 o 
  -2  10   6      854.33     1007.85    152.30 o 
  -1  10   6     1434.37     1477.56    146.51 o 
   0  10   6     1239.22     1259.33    133.95 o 
   1  10   6      919.79     1010.61    138.95 o 
   2  10   6       39.04      -46.13     48.99 o 
   3  10   6      548.68      543.56    109.50 o 
   4  10   6     1854.49     1684.53    145.00 o 
   5  10   6     3249.15     3369.17    205.35 o 
   6  10   6     5394.54     5755.92    280.93 o 
   7  10   6      691.03      579.53    113.57 o 
   8  10   6       48.91       14.59     58.90 o 
   9  10   6       95.73       78.18     63.95 o 
  10  10   6      485.65      574.31    112.84 o 
  11  10   6      571.86      683.61    122.64 o 
  12  10   6      304.84      333.26     91.31 o 
  13  10   6       43.35       62.96     63.12 o 
  -3  11   6      104.96       92.41     80.73 o 
  -2  11   6        0.17      -20.01     56.50 o 
  -1  11   6      467.00      468.46    117.84 o 
   0  11   6     1029.64      976.11    149.90 o 
   1  11   6     1383.54     1498.25    146.15 o 
   2  11   6     1280.00     1363.52    137.39 o 
   3  11   6      306.13      195.09     83.18 o 
   4  11   6        9.14       16.26     59.83 o 
   5  11   6      182.65       74.48     71.87 o 
   6  11   6      852.50     1186.83    154.48 o 
   7  11   6     1862.46     1941.95    164.86 o 
   8  11   6     1093.95     1079.99    124.72 o 
   9  11   6      143.66      134.84     67.65 o 
  10  11   6        6.46       22.99     58.43 o 
  11  11   6       35.48       -0.47     59.21 o 
  12  11   6      127.63      120.09     75.37 o 
  -2  12   6      757.08      720.10    157.35 o 
  -1  12   6      290.60      267.27    103.77 o 
   0  12   6       18.99        7.71     57.12 o 
   1  12   6      797.64      761.69    132.23 o 
   2  12   6      838.59      857.07    140.20 o 
   3  12   6     1121.50     1270.43    139.63 o 
   4  12   6      797.85     1092.91    152.50 o 
   5  12   6      358.91      352.91    100.75 o 
   6  12   6        1.94      -31.48     55.30 o 
   7  12   6       93.94       82.04     79.54 o 
   8  12   6      201.14      127.28     68.43 o 
   9  12   6      509.65      323.51     94.55 o 
  10  12   6      240.66      316.27     94.49 o 
  11  12   6      147.97      109.87     77.76 o 
  12  12   6       31.64      -31.22     53.06 o 
   0  13   6      630.75      867.44    159.38 o 
   1  13   6      108.46       27.88     79.01 o 
   2  13   6       30.98      -14.80     61.35 o 
   3  13   6      164.93      190.29     93.14 o 
   4  13   6      488.59      513.60    125.66 o 
   5  13   6      675.36      902.31    151.31 o 
   6  13   6      566.27      751.11    142.50 o 
   7  13   6      216.26      344.67    111.95 o 
   8  13   6       75.18       21.84     58.01 o 
   9  13   6        6.85      -57.33     50.92 o 
  10  13   6       37.56       16.31     63.95 o 
  11  13   6      110.95      182.47     83.81 o 
   2  14   6      343.19      291.87    113.73 o 
   3  14   6      275.49      296.67    108.10 o 
   4  14   6        8.57        1.82     74.58 o 
   5  14   6      113.68      130.77     96.11 o 
   6  14   6      492.71      373.08    122.69 o 
   7  14   6      456.26      444.28    130.61 o 
   8  14   6      394.01      817.56    156.05 o 
   9  14   6      169.82      122.38     82.51 o 
  -6 -11   7        6.37      -53.32     61.66 o 
  -5 -11   7       44.47        4.33     71.82 o 
  -4 -11   7      491.91      483.58    108.93 o 
  -3 -11   7      317.26      481.91    106.85 o 
  -2 -11   7     1020.74     1084.37    141.61 o 
  -1 -11   7      972.16     1140.66    142.45 o 
   0 -11   7       32.57      -33.25     51.70 o 
   1 -11   7       47.65       28.67     62.44 o 
  -8 -10   7      373.95      353.01    111.80 o 
  -7 -10   7      369.56      508.44    122.74 o 
  -6 -10   7      584.38      606.26    121.08 o 
  -5 -10   7      260.09      310.59     94.49 o 
  -4 -10   7       13.05       19.23     64.94 o 
  -3 -10   7      351.90      393.10     93.30 o 
  -2 -10   7      309.36      190.66     77.71 o 
  -1 -10   7      558.21      777.06    121.23 o 
   0 -10   7     1618.39     1700.85    139.53 o 
   1 -10   7      502.73      391.06     90.85 o 
   2 -10   7      195.09      168.56     71.56 o 
  -9  -9   7      118.44       67.13     77.09 o 
  -8  -9   7       79.78       38.46     70.47 o 
  -7  -9   7       73.75      123.84     78.23 o 
  -6  -9   7      370.79      316.37     92.46 o 
  -5  -9   7      834.13      875.47    130.30 o 
  -4  -9   7      948.45     1033.86    115.34 o 
  -3  -9   7      565.25      740.16    118.00 o 
  -2  -9   7       86.20      -12.04     46.39 o 
  -1  -9   7       54.46        2.76     53.21 o 
   0  -9   7      484.51      466.85     94.70 o 
   1  -9   7     1332.61     1190.01    113.00 o 
   2  -9   7      752.56      811.31    107.52 o 
   3  -9   7      752.97      867.02    118.10 o 
   4  -9   7      176.50       58.90     68.43 o 
   5  -9   7       28.19      -19.86     38.80 o 
 -10  -8   7      139.30      157.25     85.16 o 
  -9  -8   7      271.67      295.99    100.80 o 
  -8  -8   7      473.04      591.05    111.64 o 
  -7  -8   7      265.76      230.01     85.27 o 
  -6  -8   7       23.43      -46.39     49.83 o 
  -5  -8   7      108.46      122.27     69.27 o 
  -4  -8   7      480.42      658.54    110.18 o 
  -3  -8   7      979.71      973.77    122.01 o 
  -2  -8   7     1060.70     1059.99     72.12 o 
  -1  -8   7     1329.87     1128.85    155.29 o 
   0  -8   7      254.94      133.59     59.73 o 
   1  -8   7      104.52        5.92     31.09 o 
   2  -8   7      409.76      266.22     84.62 o 
   3  -8   7      659.37      595.16     96.89 o 
   4  -8   7      788.99      769.87    112.01 o 
   5  -8   7      849.31      700.65    109.45 o 
   6  -8   7      374.62      448.89     81.70 o 
 -10  -7   7        3.48      -77.45     60.51 o 
  -9  -7   7       15.26      -70.52     47.01 o 
  -8  -7   7      326.22      360.05     95.54 o 
  -7  -7   7      999.00     1073.94    120.87 o 
  -6  -7   7      838.83     1139.09    121.39 o 
  -5  -7   7      685.83      689.02     74.93 o 
  -4  -7   7      243.48       91.90     43.39 o 
  -3  -7   7        1.88      -38.40     29.65 o 
  -2  -7   7      598.86      611.19     67.13 o 
  -1  -7   7     3247.08     3085.78    117.09 o 
   0  -7   7     4427.88     4485.54    143.29 o 
   1  -7   7     3616.87     3406.36    121.28 o 
   2  -7   7      831.26      822.82     66.49 o 
   3  -7   7       23.25      -36.17     25.67 o 
   4  -7   7      232.68      150.32     59.78 o 
   5  -7   7     1104.04     1197.94    117.01 o 
   7  -7   7     1009.90     1294.38    102.43 o 
 -10  -6   7      253.23      192.74     89.07 o 
  -9  -6   7      190.79      184.07     69.48 o 
  -8  -6   7       51.95       -5.51     40.11 o 
  -7  -6   7      114.32       76.18     43.16 o 
  -6  -6   7      557.73      708.21     78.47 o 
  -5  -6   7     1532.56     1556.38     91.67 o 
  -4  -6   7     1233.98     1257.08     88.32 o 
  -3  -6   7     1763.24     1525.45    121.21 o 
  -2  -6   7      481.45      555.61     64.42 o 
  -1  -6   7       10.63      -30.52     20.34 o 
   0  -6   7      689.71      661.70     60.89 o 
   1  -6   7     1611.55     1509.46    221.95 o 
   2  -6   7     1377.15     1550.97     77.90 o 
   3  -6   7      929.03      821.07     60.66 o 
   4  -6   7      464.77      362.18     79.07 o 
   5  -6   7        1.44      -38.93     45.29 o 
   6  -6   7      590.04      670.16    104.66 o 
   7  -6   7     1193.57     1363.03     90.19 o 
   8  -6   7     1175.27     1314.15    155.24 o 
 -11  -5   7       58.17       70.14     57.22 o 
 -10  -5   7      290.05      356.63     71.77 o 
  -9  -5   7      541.58      594.52     78.79 o 
  -8  -5   7      471.85      530.69     74.24 o 
  -7  -5   7      524.14      498.05     71.17 o 
  -6  -5   7       13.16      -47.47     34.40 o 
  -5  -5   7       65.49       25.78     37.31 o 
  -4  -5   7      317.82      332.75     54.87 o 
  -3  -5   7      970.39      947.99     67.87 o 
  -2  -5   7     3985.66     4017.78    133.32 o 
  -1  -5   7     1717.16     1584.97     78.78 o 
   0  -5   7        7.07      -34.09     22.73 o 
   1  -5   7       91.47       25.68     25.13 o 
   2  -5   7     1315.12     1624.27     74.14 o 
   3  -5   7     2263.22     2110.58    201.60 o 
   4  -5   7     2285.74     2400.09    146.93 o 
   5  -5   7     2157.93     2312.58    151.88 o 
   6  -5   7      239.92      172.88     68.43 o 
   7  -5   7      101.18        7.30     48.94 o 
   8  -5   7      116.35      113.81     42.95 o 
   9  -5   7      410.76      396.89     64.99 o 
 -11  -4   7      157.20      162.62     84.02 o 
 -10  -4   7        0.78      -14.90     45.44 o 
  -9  -4   7      148.15       85.06     49.51 o 
  -8  -4   7      870.12      903.01     88.94 o 
  -7  -4   7     1165.44     1004.01     80.40 o 
  -6  -4   7     4266.39     4401.56    175.88 o 
  -5  -4   7      768.03      868.54     79.57 o 
  -4  -4   7       87.79       31.19     33.17 o 
  -3  -4   7        3.57      -19.52     24.58 o 
  -2  -4   7     1044.26     1007.52     64.60 o 
  -1  -4   7     2936.59     3085.15    108.22 o 
   0  -4   7     4521.42     4227.38    126.18 o 
   1  -4   7      648.18      740.28     54.21 o 
   2  -4   7     1072.56      791.51     66.64 o 
   3  -4   7       17.65       -0.49     19.93 o 
   4  -4   7      289.75      354.24     61.45 o 
   5  -4   7     1469.89     1571.27    120.35 o 
   6  -4   7     2936.12     2947.77    175.33 o 
   7  -4   7     1500.74     1608.02    134.21 o 
   8  -4   7      254.46      247.49     49.93 o 
   9  -4   7      176.65      173.17     86.10 o 
  10  -4   7        8.24       -2.59     38.04 o 
 -11  -3   7      135.88       84.85     88.45 o 
 -10  -3   7      293.91      286.61     96.79 o 
  -9  -3   7      133.50      164.53     53.77 o 
  -8  -3   7      117.20       35.65     40.15 o 
  -7  -3   7       29.31       33.64     41.54 o 
  -6  -3   7       45.57       14.12     48.65 o 
  -5  -3   7     2017.00     2098.71     99.77 o 
  -4  -3   7     4094.37     4088.20    137.29 o 
  -3  -3   7      750.68      631.32     70.15 o 
  -2  -3   7      566.30      534.99     74.06 o 
  -1  -3   7       66.01       53.04     30.17 o 
   0  -3   7     1323.57     1248.55     63.49 o 
   1  -3   7     6878.29     6685.56    163.34 o 
   2  -3   7     5558.88     5103.44    133.37 o 
   3  -3   7     1577.37     1691.18     68.22 o 
   4  -3   7     1277.50     1125.26     56.02 o 
   5  -3   7       23.00       31.01     40.71 o 
   6  -3   7      230.23      204.16     60.62 o 
   7  -3   7     1477.75     1785.65    134.57 o 
   8  -3   7     1580.87     1686.20    139.11 o 
   9  -3   7      922.55      961.53     76.93 o 
  10  -3   7      596.73      631.66     74.28 o 
  11  -3   7       88.08       76.58     42.22 o 
 -11  -2   7       88.91      -22.36     67.24 o 
 -10  -2   7       83.36       20.95     69.11 o 
  -9  -2   7      308.97      159.54     77.50 o 
  -8  -2   7      282.33      189.67     77.71 o 
  -7  -2   7     1249.43     1066.37    131.29 o 
  -6  -2   7       68.23        6.15     37.45 o 
  -5  -2   7       11.40      -40.60     27.06 o 
  -4  -2   7      117.78       16.48     31.27 o 
  -3  -2   7     2253.45     2139.94     92.68 o 
  -2  -2   7     1861.50     1903.34     83.40 o 
  -1  -2   7     3430.10     3249.80    224.67 o 
   0  -2   7      646.47      576.50     50.16 o 
   1  -2   7        3.32      -25.26     16.84 o 
   2  -2   7     4962.20     5185.03    130.82 o 
   3  -2   7     4691.80     4620.84    120.08 o 
   4  -2   7     3801.31     3596.14     99.81 o 
   5  -2   7     4060.08     4053.56    183.52 o 
   6  -2   7     2030.63     1902.81    128.27 o 
   7  -2   7      101.76       20.80     41.59 o 
   8  -2   7      253.13      206.92     66.35 o 
   9  -2   7      638.96      728.07     83.71 o 
  10  -2   7      979.95     1070.91     76.00 o 
  11  -2   7      892.96     1029.45     89.84 o 
 -10  -1   7        2.95      -55.77     60.93 o 
  -9  -1   7       23.54      -53.21     58.22 o 
  -8  -1   7      218.30      125.98     69.63 o 
  -7  -1   7     1337.70     1533.70    127.49 o 
  -6  -1   7     2490.16     2978.58    172.26 o 
  -5  -1   7     1045.93      909.94    103.41 o 
  -4  -1   7      128.52       77.31     45.66 o 
  -3  -1   7       98.39       44.15     27.39 o 
  -2  -1   7      795.23      793.84     55.88 o 
  -1  -1   7     4784.24     4748.98    188.96 o 
   0  -1   7    11481.85    11547.02    243.55 o 
   1  -1   7     9225.32     9961.91    164.02 o 
   2  -1   7     6459.38     6175.89    131.33 o 
   3  -1   7      340.89      234.46     29.39 o 
   4  -1   7      597.85      522.92     43.79 o 
   5  -1   7     2459.46     2421.68     92.54 o 
   6  -1   7     3409.31     3509.59    122.04 o 
   7  -1   7     2725.35     2714.83    112.64 o 
   8  -1   7      958.53      764.56     77.89 o 
   9  -1   7      135.73      104.82     40.12 o 
  10  -1   7       50.33       36.75     32.75 o 
  11  -1   7      314.46      350.47     97.44 o 
  12  -1   7      425.65      435.52     98.92 o 
 -10   0   7      276.61      297.45     94.08 o 
  -9   0   7      414.38      428.49    101.27 o 
  -8   0   7      157.95       86.10     60.93 o 
  -7   0   7       12.29      -45.34     40.45 o 
  -6   0   7     1550.96     1679.53    128.69 o 
  -5   0   7     2586.37     2390.03    144.95 o 
  -4   0   7     2401.91     2493.39    142.55 o 
  -3   0   7     1660.36     1472.22     74.46 o 
  -2   0   7       84.07      104.97     19.95 o 
  -1   0   7      241.52      224.00     23.76 o 
   0   0   7     2109.78     2139.76     55.55 o 
   1   0   7     4877.99     4817.35     94.57 o 
   2   0   7     8342.05     8331.25    142.82 o 
   3   0   7     7279.02     8408.50    144.34 o 
   4   0   7     1772.83     1540.78     46.15 o 
   5   0   7      264.32      220.70     36.11 o 
   6   0   7      227.53      193.40     38.72 o 
   7   0   7     1205.98     1350.03     81.44 o 
   8   0   7     1633.76     1743.45     92.65 o 
   9   0   7     1642.83     1829.84    149.85 o 
  10   0   7      665.37      513.10     54.10 o 
  11   0   7      156.97       84.85     37.90 o 
  12   0   7        0.24      -37.89     26.14 o 
 -10   1   7      225.16      177.52     84.23 o 
  -9   1   7      423.78      478.26    110.13 o 
  -8   1   7      806.40      947.76    126.70 o 
  -7   1   7      933.37     1077.17    112.32 o 
  -6   1   7       69.10       58.69     48.32 o 
  -5   1   7      298.48      212.18     65.52 o 
  -4   1   7     2305.22     2112.60    130.61 o 
  -3   1   7     3129.91     2781.30    147.29 o 
  -2   1   7     6810.96     7146.05    164.60 o 
  -1   1   7     2035.45     1837.87    108.59 o 
   0   1   7     1179.98     1078.17     50.94 o 
   1   1   7      770.83      686.75     42.13 o 
   2   1   7     1983.76     2115.67     93.58 o 
   3   1   7     5612.04     6479.18    152.95 o 
   4   1   7     6557.13     6418.81    155.76 o 
   5   1   7     4463.50     4254.75    123.86 o 
   6   1   7     2187.47     2261.10    113.96 o 
   7   1   7       43.00       20.92     25.09 o 
   8   1   7       79.03       54.39     36.43 o 
   9   1   7     1998.50     2119.96    106.48 o 
  10   1   7      952.48      997.51     74.84 o 
  11   1   7      529.03      687.10    111.25 o 
  12   1   7      214.60      172.31     44.91 o 
  13   1   7       30.71      -26.48     48.37 o 
 -10   2   7        0.26      -86.86     57.91 o 
  -9   2   7       27.08      -55.14     53.11 o 
  -8   2   7      427.82      292.60     84.07 o 
  -7   2   7     1134.86      985.81    109.56 o 
  -6   2   7     1792.27     1759.38    133.95 o 
  -5   2   7      852.14      669.49     92.67 o 
  -4   2   7      237.73       40.39     45.55 o 
  -3   2   7       53.29        3.96     37.48 o 
  -2   2   7     1858.46     1834.25     72.53 o 
  -1   2   7     4753.59     4305.60    116.71 o 
   0   2   7     4058.95     4028.75    115.06 o 
   1   2   7     5742.01     6296.87    150.43 o 
   2   2   7     1186.10     1118.13     86.34 o 
   3   2   7     1957.44     1654.41     68.62 o 
   4   2   7      137.09      164.46     30.12 o 
   5   2   7      893.61      893.67     53.13 o 
   6   2   7     4634.39     4804.22    238.74 o 
   7   2   7     1978.78     1980.36     87.70 o 
   8   2   7      317.43      303.21     48.92 o 
   9   2   7      713.62      677.80     86.57 o 
  10   2   7      353.21      358.95     41.95 o 
  11   2   7      183.42      103.74     32.53 o 
  12   2   7      323.71      320.64     73.90 o 
  13   2   7      242.65      122.82     67.83 o 
  -9   3   7       30.36      -58.69     60.30 o 
  -8   3   7       47.27      -50.35     57.44 o 
  -7   3   7       10.18      -41.18     46.18 o 
  -6   3   7      506.63      501.51     92.10 o 
  -5   3   7     2046.68     1668.69    126.03 o 
  -4   3   7     2115.14     1854.13    124.88 o 
  -3   3   7     1179.48      992.37     89.54 o 
  -2   3   7     3431.09     3321.21    106.59 o 
  -1   3   7       36.20       -8.33     18.98 o 
   0   3   7     2755.70     2780.62    150.50 o 
   1   3   7     8283.48     9099.44    200.81 o 
   2   3   7    12853.45    13771.77    277.40 o 
   3   3   7     4368.67     4134.83    116.91 o 
   4   3   7     1297.06     1357.55     63.99 o 
   5   3   7     2499.29     2302.22    201.86 o 
   6   3   7      115.10       52.53     29.29 o 
   7   3   7     1544.12     1496.51     88.71 o 
   8   3   7     1343.13     1244.36     72.06 o 
   9   3   7      810.28      965.90     73.66 o 
  10   3   7     1450.49     1352.04     62.24 o 
  11   3   7      336.30      312.58     42.42 o 
  12   3   7        4.40      -19.97     20.45 o 
  13   3   7       65.00       39.06     37.42 o 
  -9   4   7      675.80      686.43    123.32 o 
  -8   4   7      374.05      444.64    107.16 o 
  -7   4   7       89.67       36.17     57.33 o 
  -6   4   7      200.40      171.63     71.77 o 
  -5   4   7       30.07      -25.70     40.91 o 
  -4   4   7      885.76      796.66     98.72 o 
  -3   4   7     2391.09     2138.24    129.62 o 
  -2   4   7     1656.22     1823.91     80.97 o 
  -1   4   7     5092.99     5043.69    138.67 o 
   0   4   7     4819.28     4689.26    130.19 o 
   1   4   7      585.19      535.73     43.47 o 
   2   4   7      484.61      504.11     90.40 o 
   3   4   7     5109.53     5238.08    137.03 o 
   4   4   7     7143.79     7308.42    173.19 o 
   5   4   7     1615.95     1435.15     66.52 o 
   6   4   7     1095.17      954.12     55.53 o 
   7   4   7        2.10      -27.11     20.73 o 
   8   4   7      223.55      206.90     40.34 o 
   9   4   7      585.01      609.67     61.63 o 
  10   4   7      329.71      332.29     39.72 o 
  11   4   7     1148.37     1148.50    118.65 o 
  12   4   7      451.34      342.06    110.00 o 
  13   4   7       71.87       29.90     39.64 o 
  -8   5   7      192.65      153.13     81.00 o 
  -7   5   7     1244.58     1555.12    142.60 o 
  -6   5   7      982.33     1011.55    116.70 o 
  -5   5   7     2147.02     2017.37    146.35 o 
  -4   5   7      697.46      620.65     91.31 o 
  -3   5   7       45.02       36.03     31.74 o 
  -2   5   7     1251.31     1098.93     66.70 o 
  -1   5   7     1743.07     1763.74     78.07 o 
   0   5   7     5039.92     5041.87    158.11 o 
   1   5   7     3946.13     4106.47    121.50 o 
   2   5   7     1250.64      934.26     55.17 o 
   3   5   7     1463.09     1403.79     64.58 o 
   4   5   7      558.10      540.12     45.00 o 
   5   5   7     1936.00     1981.41     76.05 o 
   6   5   7     4499.68     4476.47    127.78 o 
   7   5   7     4221.78     4304.67    130.33 o 
   8   5   7     1263.33     1223.46     69.06 o 
   9   5   7       55.56      -32.58     47.90 o 
  10   5   7       57.88       50.23     24.17 o 
  11   5   7      346.96      295.07     38.74 o 
  12   5   7      695.04      763.91    315.69 o 
  13   5   7      394.35      412.03    193.99 o 
  14   5   7      161.06       16.68     38.47 o 
  -8   6   7       67.63      -46.02     68.59 o 
  -7   6   7        3.53      -47.53     54.05 o 
  -6   6   7      423.64      500.78     99.76 o 
  -5   6   7     1481.97     1382.29    128.63 o 
  -4   6   7     2271.01     2423.44    154.38 o 
  -3   6   7     2347.75     2433.41    109.10 o 
  -2   6   7     1185.04     1326.89     75.88 o 
  -1   6   7      122.46       84.92     34.68 o 
   0   6   7     1494.96     1448.83     83.52 o 
   1   6   7     3979.02     3986.04    121.55 o 
   2   6   7     4563.33     4424.42    128.67 o 
   3   6   7     5152.26     5096.78    137.30 o 
   4   6   7     2524.16     2571.70     88.36 o 
   5   6   7      273.94      350.91     50.17 o 
   6   6   7       62.74       87.16     26.15 o 
   7   6   7     1407.67     1463.89     69.55 o 
   8   6   7     2223.88     2131.18     88.45 o 
   9   6   7     1283.12     1414.13    132.39 o 
  10   6   7      432.90      566.13     59.26 o 
  11   6   7       56.03       57.67     28.84 o 
  12   6   7        5.34      -17.46     39.04 o 
  13   6   7      147.56       34.66     44.15 o 
  14   6   7      116.85       33.25     43.63 o 
  -7   7   7      439.51      586.77    117.17 o 
  -6   7   7      123.82       41.75     66.14 o 
  -5   7   7        5.69        3.86     49.20 o 
  -4   7   7      592.97      744.90     81.96 o 
  -3   7   7     1559.58     1701.99     96.06 o 
  -2   7   7     2478.47     2515.32    110.21 o 
  -1   7   7     3971.96     3629.71    126.75 o 
   0   7   7      640.48      611.26     59.62 o 
   1   7   7        4.20      -24.80     23.32 o 
   2   7   7      730.08      666.85     62.86 o 
   3   7   7     1612.17     1547.14     69.52 o 
   4   7   7     2766.34     2812.52    250.28 o 
   5   7   7     2439.93     2640.35     87.28 o 
   6   7   7     1921.24     1988.34    144.27 o 
   7   7   7      512.48      489.00     96.74 o 
   8   7   7        5.59       13.66     55.14 o 
   9   7   7      286.62      295.73     88.81 o 
  10   7   7      525.84      569.62    106.17 o 
  11   7   7      744.58      590.06    110.76 o 
  12   7   7      399.78      249.97     78.55 o 
  13   7   7       89.91       45.34     53.06 o 
  14   7   7        2.09       -5.73     36.43 o 
  -6   8   7      908.72      951.54    103.66 o 
  -5   8   7      688.63      874.66    166.86 o 
  -4   8   7      217.30      245.96     60.37 o 
  -3   8   7        0.02      -30.21     29.80 o 
  -2   8   7      106.78      118.38     60.28 o 
  -1   8   7     1020.26     1051.30     72.64 o 
   0   8   7     2986.04     2622.27    106.30 o 
   1   8   7      640.56      617.30     56.04 o 
   2   8   7      365.95      361.87     81.15 o 
   3   8   7       40.07      -26.89     45.08 o 
   4   8   7      316.76      402.01     88.14 o 
   5   8   7      214.15      162.30     74.38 o 
   6   8   7     1162.51     1374.73    128.01 o 
   7   8   7     1338.60     1320.05    124.98 o 
   8   8   7      616.45      630.66    109.92 o 
   9   8   7       11.92      -56.76     44.88 o 
  10   8   7       12.98       15.22     54.10 o 
  11   8   7      116.73       79.48     57.49 o 
  12   8   7      379.13      257.84     81.72 o 
  13   8   7      459.52      138.43     60.62 o 
  -5   9   7      781.02      986.32    220.08 o 
  -4   9   7     1005.07     1197.79    100.88 o 
  -3   9   7      808.45      882.27     89.61 o 
  -2   9   7      205.69      113.51     46.09 o 
  -1   9   7      251.69      150.78     67.70 o 
   0   9   7      891.97      893.71    124.98 o 
   1   9   7     1512.14     1229.21    120.97 o 
   2   9   7     1747.25     1676.09    136.29 o 
   3   9   7     1923.89     1978.91    151.41 o 
   4   9   7     1227.32     1346.84    127.54 o 
   5   9   7     1527.98     1511.34    135.25 o 
   6   9   7      195.66      142.97     75.11 o 
   7   9   7      275.50      254.19     86.36 o 
   8   9   7      971.45      991.33    116.33 o 
   9   9   7      783.75      764.97    122.69 o 
  10   9   7      383.86      339.93     95.33 o 
  11   9   7      138.75      138.01     72.03 o 
  12   9   7        0.78      -34.24     35.60 o 
  13   9   7       19.42        3.91     44.04 o 
  -4  10   7      253.88      265.50    108.83 o 
  -3  10   7      467.75      477.90    122.01 o 
  -2  10   7      885.94     1028.54    156.78 o 
  -1  10   7     1154.96      923.99    144.22 o 
   0  10   7     1796.28     1689.27    155.42 o 
   1  10   7      515.55      336.91     94.34 o 
   2  10   7       69.94       52.85     58.22 o 
   3  10   7     1070.73     1164.53    151.67 o 
   4  10   7     1776.09     1854.29    153.70 o 
   5  10   7     3012.45     3466.27    213.43 o 
   6  10   7     2470.53     2337.50    177.37 o 
   7  10   7        1.87      -27.05     55.77 o 
   8  10   7      218.20      137.44     72.40 o 
   9  10   7      613.13      460.49     96.53 o 
  10  10   7      551.50      487.70    101.95 o 
  11  10   7      691.24      416.86     96.27 o 
  12  10   7      251.18      207.33     80.16 o 
  13  10   7       37.40       -0.42     44.04 o 
  -3  11   7        1.21      -32.47     64.26 o 
  -2  11   7       82.35       15.48     67.18 o 
  -1  11   7      522.27      507.97    123.79 o 
   0  11   7      700.13     1060.18    155.68 o 
   1  11   7     1010.85     1352.16    169.60 o 
   2  11   7      945.74     1016.14    144.53 o 
   3  11   7       71.30        2.14     59.99 o 
   4  11   7      225.66      120.55     79.28 o 
   5  11   7      824.67      809.59    135.46 o 
   6  11   7      760.05      748.55    133.27 o 
   7  11   7     1273.81     1376.45    146.82 o 
   8  11   7      510.73      386.27     94.23 o 
   9  11   7       43.30       34.56     51.86 o 
  10  11   7        1.47      -19.08     47.95 o 
  11  11   7      119.89       82.98     69.48 o 
  12  11   7      191.40      223.65     82.51 o 
  -1  12   7      113.19       66.40     76.93 o 
   0  12   7      155.07       68.69     74.84 o 
   1  12   7      961.08     1151.76    167.20 o 
   2  12   7     1178.02     1221.02    138.80 o 
   3  12   7     1229.14     1175.73    138.17 o 
   4  12   7      350.26      435.47    108.83 o 
   5  12   7        4.19      -49.15     59.31 o 
   6  12   7       32.60      -59.34     39.56 o 
   7  12   7      140.86      165.95     91.73 o 
   8  12   7      466.82      245.44     76.72 o 
   9  12   7      456.50      278.43     84.96 o 
  10  12   7      294.52      310.06     87.93 o 
  11  12   7       94.84       47.79     68.49 o 
  12  12   7        1.72      -20.59     50.82 o 
   0  13   7      410.54      432.14    137.65 o 
   1  13   7       15.98      -68.59     67.76 o 
   2  13   7      216.40      225.11    102.31 o 
   3  13   7      594.37      822.36    150.00 o 
   4  13   7      737.00      802.71    145.62 o 
   5  13   7      482.13      548.88    126.24 o 
   6  13   7      305.61      171.48     95.07 o 
   7  13   7      197.23      166.84     91.73 o 
   8  13   7        0.21      -34.82     45.87 o 
   9  13   7       94.26       41.54     55.20 o 
  10  13   7      147.38      106.64     74.58 o 
  11  13   7      171.20       89.13     70.83 o 
   3  14   7       25.49       84.59     83.44 o 
   4  14   7       22.75       16.78     84.02 o 
   5  14   7      174.55       99.03     92.93 o 
   6  14   7      445.36      344.31    118.05 o 
   7  14   7      497.44      670.11    150.99 o 
   8  14   7      309.75      195.66    112.22 o 
   9  14   7      103.09       25.54     56.97 o 
  -4 -11   8      351.98      467.16    111.28 o 
  -3 -11   8      266.67      346.86     99.60 o 
  -2 -11   8     1011.83     1058.98    140.41 o 
  -1 -11   8      318.10      203.95     85.89 o 
  -7 -10   8      275.11      362.55    107.73 o 
  -6 -10   8      327.23      205.67     95.02 o 
  -5 -10   8       36.81        7.14     60.72 o 
  -4 -10   8       49.00      -56.24     64.58 o 
  -3 -10   8      615.59      606.47    113.47 o 
  -2 -10   8      618.98      586.04    109.77 o 
  -1 -10   8      913.50     1014.73    132.39 o 
   0 -10   8      827.77      868.07    124.52 o 
   1 -10   8      223.03      242.62     81.36 o 
  -8  -9   8        1.17      -74.48     55.40 o 
  -7  -9   8      215.84      230.68     90.90 o 
  -6  -9   8      547.49      869.94    138.85 o 
  -5  -9   8      790.88      762.83    126.50 o 
  -4  -9   8      450.22      455.12     99.86 o 
  -3  -9   8      110.18      128.84     68.17 o 
  -2  -9   8       36.78       -5.94     64.21 o 
  -1  -9   8      220.45      112.37     75.42 o 
   0  -9   8      575.11      617.94    109.30 o 
   1  -9   8      960.79     1018.22    121.96 o 
   2  -9   8      736.97      694.87    106.27 o 
   4  -9   8       60.90       52.49     65.78 o 
  -8  -8   8      172.23      107.16     77.76 o 
  -7  -8   8      113.24      151.62     76.10 o 
  -6  -8   8       12.68      -43.10     52.59 o 
  -5  -8   8      402.93      480.19    107.47 o 
  -4  -8   8     1116.61     1363.57    132.02 o 
  -3  -8   8     1263.59     1314.37    128.11 o 
  -2  -8   8      578.23      849.41    116.23 o 
  -1  -8   8      455.88      385.68     57.41 o 
   0  -8   8      106.67       81.04     36.61 o 
   1  -8   8       39.45        9.66     30.07 o 
   2  -8   8      673.45      657.36     69.58 o 
   3  -8   8      944.81      962.82    108.83 o 
   4  -8   8      851.84      817.40    118.47 o 
   5  -8   8      646.37      476.23     97.83 o 
  -9  -7   8      125.60      186.75     94.08 o 
  -8  -7   8      276.14      423.95    107.06 o 
  -7  -7   8      641.73      681.37    123.79 o 
  -6  -7   8      635.25      732.45    119.82 o 
  -5  -7   8      404.39      355.44     63.17 o 
  -4  -7   8       17.72      -44.54     31.70 o 
  -3  -7   8      237.07      156.99     88.87 o 
  -2  -7   8      618.47      666.89     97.36 o 
  -1  -7   8     1927.41     1865.89     95.38 o 
   0  -7   8     1666.59     1723.20     88.33 o 
   1  -7   8     1182.07     1176.47     73.08 o 
   2  -7   8       24.58      -21.24     27.44 o 
   3  -7   8      210.96      145.26     56.39 o 
   4  -7   8      510.56      449.80     89.80 o 
   5  -7   8      828.03      667.51    108.88 o 
   6  -7   8     1097.99     1177.50    125.66 o 
   7  -7   8      626.11      747.77     90.89 o 
 -10  -6   8      146.19      185.39     96.01 o 
  -9  -6   8       82.69       28.68     51.27 o 
  -8  -6   8        1.31       -6.03     42.14 o 
  -7  -6   8      328.35      399.12     69.92 o 
  -6  -6   8      551.02      719.57     80.90 o 
  -5  -6   8     1197.36     1162.15     85.78 o 
  -4  -6   8      768.10      980.86     88.40 o 
  -3  -6   8      355.36      446.89     62.05 o 
  -2  -6   8       82.74      -13.52     34.15 o 
  -1  -6   8       96.34       22.61     34.93 o 
   0  -6   8     1763.44     1857.83    146.02 o 
   1  -6   8     5575.65     5610.39    163.47 o 
   2  -6   8     3844.01     3700.43    126.69 o 
   3  -6   8     1169.00     1024.76     77.56 o 
   4  -6   8      108.25       42.95     56.19 o 
   5  -6   8      481.61      366.51     82.19 o 
   6  -6   8      444.42      323.82     88.34 o 
   7  -6   8     1374.08     1321.62    134.94 o 
   8  -6   8     1013.33     1272.77    100.72 o 
 -10  -5   8      264.49      383.76     74.43 o 
  -9  -5   8      312.20      307.17     67.81 o 
  -8  -5   8      585.92      680.87     84.72 o 
  -7  -5   8      368.10      375.01     64.35 o 
  -6  -5   8      197.97      164.25     53.62 o 
  -5  -5   8      321.54      351.71     58.72 o 
  -4  -5   8     1444.95     1435.31    144.56 o 
  -3  -5   8     1252.78     1196.23    105.23 o 
  -2  -5   8     2416.68     2424.33    105.68 o 
  -1  -5   8      988.62      915.99     65.91 o 
   0  -5   8      277.23      159.91     40.08 o 
   1  -5   8       61.00        9.92     29.85 o 
   2  -5   8     1665.93     1531.09     79.56 o 
   3  -5   8     1589.08     1482.08     74.50 o 
   4  -5   8     1579.43     1487.99    121.08 o 
   5  -5   8      675.10      712.43    106.48 o 
   6  -5   8        2.13      -57.54     38.36 o 
   7  -5   8       68.14       -5.42     45.40 o 
   9  -5   8      531.83      549.86     75.07 o 
 -10  -4   8       43.90      -17.97     47.32 o 
  -9  -4   8      319.02      343.09     68.10 o 
  -8  -4   8      551.51      620.97     80.25 o 
  -7  -4   8      569.33      581.37     76.08 o 
  -6  -4   8     2576.56     2643.23    123.61 o 
  -5  -4   8      131.20      176.21     51.60 o 
  -4  -4   8        3.88      -27.16     30.57 o 
  -3  -4   8      720.21      678.93     89.07 o 
  -2  -4   8     1238.86     1262.63     77.20 o 
  -1  -4   8     5414.76     5286.26    307.80 o 
   0  -4   8     4121.77     3993.39    127.56 o 
   1  -4   8      843.33      783.80    118.60 o 
   2  -4   8      167.74       95.37     44.48 o 
   3  -4   8      383.28      200.49     35.99 o 
   4  -4   8      680.05      655.99     90.01 o 
   5  -4   8     1302.77     1352.58    115.55 o 
   6  -4   8     1923.09     1790.18    137.81 o 
   7  -4   8      977.76      928.32    107.79 o 
   8  -4   8      111.71       37.21     54.88 o 
   9  -4   8       11.87      -31.03     35.34 o 
  10  -4   8      144.48      105.01     50.40 o 
 -10  -3   8      232.37      136.50     85.37 o 
  -9  -3   8       16.02      -42.95     38.90 o 
  -8  -3   8       57.24       15.64     42.04 o 
  -7  -3   8      228.48      187.74     56.37 o 
  -6  -3   8       24.67        3.49     37.44 o 
  -5  -3   8     2652.87     2465.52    113.36 o 
  -4  -3   8     1566.01     1460.74    140.59 o 
  -3  -3   8      613.29      598.02     64.75 o 
  -2  -3   8       65.13        1.10     29.53 o 
  -1  -3   8      371.46      312.37     45.59 o 
   0  -3   8     2974.17     3038.92    106.42 o 
   1  -3   8     4893.30     4838.55    311.76 o 
   2  -3   8     1849.27     1783.18    191.28 o 
   3  -3   8     1045.34     1195.77     85.03 o 
   4  -3   8       54.46      -24.50     29.76 o 
   5  -3   8       47.74       -7.92     31.69 o 
   6  -3   8      753.97      811.78    103.30 o 
   7  -3   8     1904.90     2284.80    157.20 o 
   8  -3   8     1747.76     1583.00    136.76 o 
   9  -3   8      834.82      891.33     85.26 o 
  10  -3   8      306.20      276.35     65.70 o 
 -10  -2   8      209.09      192.48     83.18 o 
  -9  -2   8      423.05      527.30    111.64 o 
  -8  -2   8      346.59      502.71    102.42 o 
  -7  -2   8       22.45       -1.59     40.50 o 
  -6  -2   8       45.29      -55.26     36.84 o 
  -5  -2   8      296.68      285.22     57.10 o 
  -4  -2   8     1567.57     1575.65     88.49 o 
  -3  -2   8     2673.48     2706.23    110.25 o 
  -2  -2   8     1886.00     1987.14     89.52 o 
  -1  -2   8     1422.26     1464.89     75.30 o 
   0  -2   8      448.20      360.77     44.08 o 
   1  -2   8      162.27      109.56     30.25 o 
   2  -2   8      298.83      247.56     53.97 o 
   3  -2   8     3123.63     3265.54     99.71 o 
   4  -2   8     2550.30     2327.24     80.36 o 
   5  -2   8      936.79      944.84     89.49 o 
   6  -2   8      633.53      548.20     85.89 o 
   7  -2   8       53.24       32.94     50.92 o 
   8  -2   8      611.75      722.08    108.72 o 
   9  -2   8      751.55      710.77    106.85 o 
  10  -2   8      781.21      793.13     79.10 o 
  11  -2   8      646.51      639.96     77.28 o 
 -10  -1   8       13.01      -95.15     63.43 o 
  -9  -1   8      117.87      103.20     71.04 o 
  -8  -1   8      535.94      523.18    104.97 o 
  -7  -1   8      811.91      894.07    123.37 o 
  -6  -1   8     1863.77     1694.96    134.99 o 
  -5  -1   8     2815.28     2570.64    197.02 o 
  -4  -1   8      196.14      125.54     40.43 o 
  -3  -1   8      728.48      605.39     62.06 o 
  -2  -1   8     1836.19     1982.27     89.12 o 
  -1  -1   8     4104.57     4405.04    279.99 o 
   0  -1   8     1805.64     1758.79     78.10 o 
   1  -1   8     1202.20     1095.95     40.07 o 
   2  -1   8        2.37      -18.13     13.15 o 
   3  -1   8       21.36       13.56     23.25 o 
   4  -1   8     3601.95     3463.47     82.21 o 
   5  -1   8     2502.35     2413.57     93.63 o 
   6  -1   8     3233.53     3268.11    119.09 o 
   7  -1   8     2001.36     1807.45     93.31 o 
   8  -1   8      352.85      272.49     55.76 o 
   9  -1   8        0.63      -37.89     39.30 o 
  10  -1   8      152.75       50.61     36.91 o 
  11  -1   8      441.96      440.40     60.63 o 
  12  -1   8      588.02      700.69     77.32 o 
 -10   0   8      222.30      192.32     86.10 o 
  -9   0   8      130.47       72.24     71.40 o 
  -8   0   8        9.79      -69.03     46.02 o 
  -7   0   8      188.91       92.46     68.28 o 
  -6   0   8      682.70      721.45    111.64 o 
  -5   0   8     2704.03     2715.42    167.25 o 
  -4   0   8     1543.58     1570.91    121.23 o 
  -3   0   8      577.76      412.06     31.91 o 
  -2   0   8        1.67      -13.49     14.33 o 
  -1   0   8     1015.39     1017.93     45.35 o 
   0   0   8     2911.23     2792.99     67.96 o 
   1   0   8     6677.24     6560.26    121.75 o 
   2   0   8     6788.81     6949.14    127.55 o 
   3   0   8     3860.65     3790.45     84.40 o 
   4   0   8      393.21      519.67     31.78 o 
   5   0   8        5.36        5.41     22.85 o 
   6   0   8     1070.22      914.42     60.33 o 
   7   0   8     3142.92     3040.84    117.68 o 
   8   0   8     2418.83     2685.30    118.13 o 
   9   0   8      704.87      756.23     92.25 o 
  10   0   8      181.19      152.72     35.95 o 
  11   0   8       28.73      -36.53     24.36 o 
  12   0   8       41.30      -10.91     31.62 o 
  -9   1   8      445.54      442.25    102.78 o 
  -8   1   8      661.73      792.65    121.08 o 
  -7   1   8      671.75      643.43    112.27 o 
  -6   1   8       99.23        3.60     45.92 o 
  -5   1   8      914.87      614.19     97.36 o 
  -4   1   8     2414.02     2475.20    152.76 o 
  -3   1   8     2284.50     2187.09     82.71 o 
  -2   1   8     1304.29     1261.62     58.52 o 
  -1   1   8     1547.46     1594.77     64.01 o 
   0   1   8       29.72       17.48     20.93 o 
   1   1   8      461.39      497.14     39.50 o 
   2   1   8     2851.81     2709.02     90.87 o 
   3   1   8     9654.88     9833.53    212.60 o 
   4   1   8     4618.23     4990.53    134.37 o 
   5   1   8     6116.91     5677.57    201.08 o 
   6   1   8      607.28      598.12     53.33 o 
   7   1   8        2.12      -23.42     22.31 o 
   8   1   8     2550.19     2401.53    106.88 o 
   9   1   8     3756.05     3773.87    144.82 o 
  10   1   8      825.71     1050.59    145.05 o 
  11   1   8      650.84      687.72     58.46 o 
  12   1   8      159.69      143.39     39.83 o 
  -9   2   8       65.33        8.13     64.53 o 
  -8   2   8      545.35      536.37    111.28 o 
  -7   2   8     1019.57     1164.58    122.07 o 
  -6   2   8     1806.38     1559.91    131.71 o 
  -5   2   8      109.76      122.38     61.50 o 
  -4   2   8       13.82       26.48     46.70 o 
  -3   2   8      533.80      442.01     83.76 o 
  -2   2   8     1165.62     1095.22     68.41 o 
  -1   2   8     4121.23     3913.75    113.82 o 
   0   2   8     5334.17     5676.04    145.46 o 
   1   2   8     2609.07     2632.94     90.58 o 
   2   2   8       53.35       29.58     24.14 o 
   3   2   8        6.97      -28.76     19.17 o 
   4   2   8     1153.36     1104.47     59.60 o 
   5   2   8     3995.75     3863.49    207.15 o 
   6   2   8     4333.19     4341.27    133.51 o 
   7   2   8     1014.89      983.62     64.15 o 
   8   2   8      422.53      464.53     58.30 o 
   9   2   8       25.23       15.19     36.56 o 
  10   2   8      193.60       27.21     58.79 o 
  11   2   8      234.55      211.60     49.64 o 
  12   2   8      355.07      290.48     43.47 o 
  13   2   8      204.23      115.32    120.06 o 
  -9   3   8        1.14      -73.57     49.05 o 
  -8   3   8        3.15      -69.58     46.39 o 
  -7   3   8      140.48       63.53     68.12 o 
  -6   3   8      710.32      709.57    109.56 o 
  -5   3   8     1265.00     1254.38    115.34 o 
  -4   3   8      520.14      547.84     87.88 o 
  -3   3   8      224.21      272.11     43.89 o 
  -2   3   8      588.12      578.58     53.74 o 
  -1   3   8       48.64       27.95     23.14 o 
   0   3   8     2314.63     2399.74     87.31 o 
   1   3   8     7608.26     7928.52    186.33 o 
   2   3   8    10628.65    10983.59    238.60 o 
   3   3   8     1683.95     1503.69     70.45 o 
   4   3   8     1897.65     1996.89     81.07 o 
   5   3   8        0.29      -24.81     16.54 o 
   6   3   8     1379.47     1248.49     67.62 o 
   7   3   8     1667.26     1610.61     80.39 o 
   8   3   8     1114.27     1152.02     72.18 o 
   9   3   8      509.57      663.51     69.52 o 
  10   3   8     1002.68     1130.03     78.94 o 
  11   3   8       80.19       10.25     23.43 o 
  12   3   8        2.58      -19.69     21.33 o 
  13   3   8      139.64      118.74     45.23 o 
  -8   4   8      164.88      108.98     75.37 o 
  -7   4   8       80.12       48.26     67.86 o 
  -6   4   8       21.98      -30.96     50.09 o 
  -5   4   8      200.05      103.41     61.14 o 
  -4   4   8     1338.28     1456.04    119.77 o 
  -3   4   8     2053.77     1971.77     91.42 o 
  -2   4   8     1235.14     1176.63    101.35 o 
  -1   4   8     1176.87     1186.12     65.47 o 
   0   4   8       29.86        7.59     23.75 o 
   1   4   8      721.58      657.55     51.45 o 
   2   4   8     5765.01     5562.02    148.25 o 
   3   4   8     4423.84     4641.63    170.38 o 
   4   4   8     2664.45     3062.38    102.61 o 
   5   4   8     2226.50     2150.66     84.52 o 
   6   4   8      138.64       72.47     60.51 o 
   7   4   8       11.39        2.34     25.54 o 
   8   4   8      346.27      361.16     50.05 o 
   9   4   8      783.09      858.02     69.63 o 
  10   4   8      987.76     1280.03    131.60 o 
  11   4   8      985.54     1085.98    118.24 o 
  12   4   8      183.82       50.09     49.93 o 
  13   4   8       31.05      -32.20     37.06 o 
  -8   5   8      314.06      339.41    100.33 o 
  -7   5   8      707.74      827.83    122.85 o 
  -6   5   8      782.03      985.65    128.11 o 
  -5   5   8      648.44      606.11    100.80 o 
  -4   5   8      267.82      205.51     49.05 o 
  -3   5   8      153.91      136.86     41.76 o 
  -2   5   8     1376.55     1404.27     76.18 o 
  -1   5   8     3610.75     3116.22    111.54 o 
   0   5   8     6051.58     5831.19    159.10 o 
   1   5   8     5883.79     5860.33    157.38 o 
   2   5   8     1561.66     1525.25     72.71 o 
   3   5   8       66.32        6.89     24.18 o 
   4   5   8      172.91      189.20     35.70 o 
   5   5   8     2497.36     2541.87     92.18 o 
   6   5   8     2852.88     3011.11    187.89 o 
   7   5   8     3360.74     3438.60    116.76 o 
   8   5   8     1087.71      971.42     64.94 o 
   9   5   8       27.77       -2.29     27.77 o 
  10   5   8       82.54       16.26     55.35 o 
  11   5   8      598.62      612.04     96.10 o 
  12   5   8      479.93      525.36    102.96 o 
  13   5   8      297.87      288.08    120.40 o 
  -7   6   8       27.21      -26.58     59.57 o 
  -6   6   8      493.23      395.81     95.28 o 
  -5   6   8     1210.40     1153.74    122.80 o 
  -4   6   8     2078.48     2038.69    143.20 o 
  -3   6   8     1184.13     1244.15     81.20 o 
  -2   6   8      150.47       44.66     32.90 o 
  -1   6   8       73.92        9.03     40.97 o 
   0   6   8     2323.61     2148.97     91.90 o 
   1   6   8     6308.83     5902.89    274.62 o 
   2   6   8     5295.54     5305.59    149.77 o 
   3   6   8     3166.94     3604.87    115.99 o 
   4   6   8      500.35      512.64     51.48 o 
   5   6   8       75.02       47.17     25.62 o 
   6   6   8      208.78      225.83     36.45 o 
   7   6   8     1578.67     1532.76     73.68 o 
   8   6   8     1845.39     1866.35     86.63 o 
   9   6   8      816.20      786.91     63.99 o 
  10   6   8       40.75       27.40     23.30 o 
  11   6   8        0.59        8.65     23.14 o 
  12   6   8       64.40        2.40     45.24 o 
  13   6   8      255.12       75.99     52.28 o 
  -6   7   8       18.17       37.13     48.15 o 
  -5   7   8      119.54       64.13     47.11 o 
  -4   7   8      992.54      966.92     92.58 o 
  -3   7   8     1904.33     1994.20    107.05 o 
  -2   7   8     2067.69     2051.71    101.72 o 
  -1   7   8      915.09      866.10     75.84 o 
   0   7   8      644.18      578.85     62.74 o 
   1   7   8      738.88      647.78     58.68 o 
   2   7   8     1640.70     1499.75     76.06 o 
   3   7   8     2616.48     2766.37    100.24 o 
   4   7   8      921.92      965.81     57.53 o 
   5   7   8     2297.30     2274.75     86.28 o 
   6   7   8     1006.40      843.51     52.98 o 
   7   7   8       57.40       82.35     58.17 o 
   8   7   8      670.23      749.54    120.82 o 
   9   7   8     2387.98     2635.78    184.45 o 
  10   7   8      997.43      994.51    117.53 o 
  11   7   8      453.67      241.42     76.46 o 
  12   7   8      231.22       73.59     54.21 o 
  13   7   8       11.33       13.03     42.27 o 
  -6   8   8      732.15      777.29     98.35 o 
  -5   8   8      405.49      522.63     82.57 o 
  -4   8   8       26.73      -10.97     38.18 o 
  -3   8   8      273.15      156.60     55.87 o 
  -2   8   8     1314.06     1501.81     92.19 o 
  -1   8   8     2028.73     1966.09     99.42 o 
   0   8   8     2436.98     2257.99    183.65 o 
   1   8   8     1971.00     1863.66    107.68 o 
   2   8   8        6.07      -23.65     31.98 o 
   3   8   8      144.48      115.92     64.32 o 
   4   8   8      627.11      693.41    109.66 o 
   5   8   8      932.57     1073.06    116.38 o 
   6   8   8      732.47      873.23    126.76 o 
   7   8   8     1367.83     1318.49    128.22 o 
   8   8   8      840.97      862.91    129.05 o 
   9   8   8       18.68      -38.15     48.47 o 
  10   8   8      240.69      179.92     70.68 o 
  11   8   8      102.82      124.41     61.92 o 
  12   8   8      346.91      154.17     66.09 o 
  13   8   8      315.07      104.03     56.08 o 
  -5   9   8      686.43      766.00     99.77 o 
  -4   9   8      873.57      959.05    100.37 o 
  -3   9   8      305.99      253.36     59.63 o 
  -2   9   8      107.80      117.40     51.44 o 
  -1   9   8        2.08      -57.38     41.80 o 
   0   9   8       86.36      146.67     67.13 o 
   1   9   8     1179.88     1172.92    119.51 o 
   2   9   8     1394.35     1346.58    125.19 o 
   3   9   8     1211.11     1181.26    121.54 o 
   4   9   8     2104.45     2102.95    157.51 o 
   5   9   8       71.37       -3.91     53.89 o 
   6   9   8      985.49      987.21    142.03 o 
   7   9   8      684.53      619.71    114.93 o 
   8   9   8      742.69      598.66    106.43 o 
   9   9   8      482.05      441.57     99.60 o 
  10   9   8       67.57       72.13     57.70 o 
  11   9   8        0.61      -36.64     35.60 o 
  12   9   8        7.54       -5.79     35.70 o 
  13   9   8       72.86       24.91     46.91 o 
  -4  10   8      410.20      483.27    136.71 o 
  -3  10   8      838.97     1062.37    169.81 o 
  -2  10   8      636.52      601.21    128.95 o 
  -1  10   8      225.06      260.91     90.06 o 
   0  10   8      336.48      287.18     90.01 o 
   1  10   8        6.70       24.71     59.42 o 
   2  10   8      484.77      636.55    114.93 o 
   3  10   8     1469.87     1384.58    135.46 o 
   4  10   8     1785.00     1648.46    147.66 o 
   5  10   8     3114.79     3137.34    201.81 o 
   6  10   8      860.56      879.95    140.62 o 
   7  10   8       25.67      -30.13     52.28 o 
   8  10   8      314.67      146.72     72.34 o 
   9  10   8      601.05      344.99     86.62 o 
  10  10   8      559.25      430.83    100.38 o 
  11  10   8      520.72      244.71     77.24 o 
  12  10   8      153.55       81.57     53.37 o 
  13  10   8       20.98       16.73     37.79 o 
  -2  11   8      270.76      210.10     99.76 o 
  -1  11   8      776.54      867.34    150.47 o 
   0  11   8      807.91      897.77    146.93 o 
   1  11   8     1122.42     1216.13    140.93 o 
   2  11   8      614.01      603.19    119.82 o 
   3  11   8        0.53      -61.81     54.15 o 
   4  11   8      335.41      190.29     87.15 o 
   5  11   8     1206.52     1276.90    163.71 o 
   6  11   8      581.42      519.96    120.03 o 
   7  11   8      844.86     1182.46    163.29 o 
   8  11   8      228.03      183.05     71.40 o 
   9  11   8        6.96      -39.61     38.73 o 
  10  11   8       26.39       34.82     50.45 o 
  11  11   8      213.56       59.05     55.20 o 
  12  11   8      315.89      139.06     64.21 o 
  -1  12   8        0.67      -63.95     63.69 o 
   0  12   8      300.56      141.61     97.83 o 
   1  12   8     1052.12      910.13    152.24 o 
   2  12   8     1353.59     1489.50    158.65 o 
   3  12   8      882.88      852.79    143.33 o 
   4  12   8      121.32      -15.38     63.64 o 
   5  12   8       17.20      -66.45     52.12 o 
   6  12   8      100.13       38.73     69.32 o 
   7  12   8      233.05      261.07    100.44 o 
   8  12   8      374.55      160.84     67.24 o 
   9  12   8      198.99       48.68     50.92 o 
  10  12   8      168.94       59.89     48.94 o 
  11  12   8       36.04       18.61     48.11 o 
   1  13   8        1.17      -59.00     59.63 o 
   2  13   8      371.23      249.87    104.35 o 
   3  13   8     1090.67     1309.94    185.60 o 
   4  13   8      714.84      638.53    136.66 o 
   5  13   8      391.48      337.27    110.34 o 
   6  13   8      100.39       64.79     79.33 o 
   7  13   8       11.14      -28.15     68.90 o 
   8  13   8      135.81       49.67     49.78 o 
   9  13   8      242.97      113.26     61.81 o 
  10  13   8      316.40      133.64     65.67 o 
   4  14   8      148.18      -12.72     73.70 o 
   5  14   8      295.33      157.30    100.59 o 
   6  14   8      393.75      586.98    137.34 o 
   7  14   8      350.63      622.73    145.62 o 
   8  14   8      142.47      216.40    113.94 o 
  -5 -10   9        3.84      -80.92     53.94 o 
  -4 -10   9      172.06      133.95     79.17 o 
  -3 -10   9      681.85      648.22    121.13 o 
  -2 -10   9      555.04      505.57    113.99 o 
  -1 -10   9      763.63     1132.11    144.17 o 
   0 -10   9      353.10      264.72     84.85 o 
   1 -10   9       38.41       23.19     56.08 o 
  -7  -9   9      206.55      286.87    103.20 o 
  -6  -9   9      449.11      310.79    100.12 o 
  -5  -9   9      577.81      771.23    136.82 o 
  -4  -9   9      169.43      128.06     77.66 o 
  -3  -9   9        1.46      -73.18     54.05 o 
  -2  -9   9      215.71      171.11     80.94 o 
  -1  -9   9      569.51      608.09    108.05 o 
   0  -9   9      776.43      822.77    120.45 o 
   1  -9   9      621.76      633.05    100.91 o 
  -8  -8   9       35.20      -43.68     60.77 o 
  -7  -8   9        3.71        8.76     69.58 o 
  -6  -8   9       18.82       44.25     68.75 o 
  -5  -8   9      398.07      590.99    114.72 o 
  -4  -8   9      818.18     1016.04    140.05 o 
  -3  -8   9      861.29      867.02    122.64 o 
  -2  -8   9      450.88      544.35    103.20 o 
  -1  -8   9      175.92      102.34     44.64 o 
   0  -8   9        0.56      -43.53     29.02 o 
   1  -8   9      338.23      321.55     56.50 o 
   2  -8   9      958.99      925.87    107.26 o 
   3  -8   9     1283.95     1301.29    124.36 o 
   4  -8   9      751.98      710.56    117.32 o 
   5  -8   9      261.80      188.47     75.57 o 
  -8  -7   9      207.27      238.50     92.15 o 
  -7  -7   9      210.18      241.11     92.93 o 
  -6  -7   9      158.76      138.69     79.07 o 
  -5  -7   9        0.29      -52.98     35.32 o 
  -4  -7   9      321.38      326.56     73.67 o 
  -3  -7   9      979.04     1021.97     79.79 o 
  -2  -7   9      823.59      864.88     77.16 o 
  -1  -7   9     1065.06     1026.04     79.14 o 
   0  -7   9     1061.78     1141.20     94.65 o 
   1  -7   9      526.92      492.39    101.58 o 
   2  -7   9        6.10      -35.58     26.44 o 
   3  -7   9      442.96      329.61     79.38 o 
   4  -7   9     1018.34     1062.37    113.00 o 
   5  -7   9      780.55      825.22    126.13 o 
   6  -7   9      761.13      591.15    114.87 o 
  -9  -6   9        7.22      -18.29     63.90 o 
  -8  -6   9      151.12      121.86     58.00 o 
  -7  -6   9      278.70      347.09     65.12 o 
  -6  -6   9      608.37      748.63     86.71 o 
  -5  -6   9     1139.32     1159.72     87.12 o 
  -4  -6   9      875.28      811.04     82.25 o 
  -3  -6   9      192.09      168.48     50.86 o 
  -2  -6   9      189.36      102.37     56.73 o 
  -1  -6   9      143.45       89.60     56.47 o 
   0  -6   9     1702.45     1710.55     99.63 o 
   1  -6   9     3399.21     3367.82    126.33 o 
   2  -6   9     2075.54     1696.94     87.80 o 
   3  -6   9      520.84      556.23     97.26 o 
   4  -6   9       47.50       12.98     49.41 o 
   5  -6   9      610.41      818.13    116.07 o 
   6  -6   9      432.72      413.42     93.50 o 
   7  -6   9      930.76      938.69    130.93 o 
  -9  -5   9      200.91      180.02     64.34 o 
  -8  -5   9      362.28      258.71     62.39 o 
  -7  -5   9       22.87      -27.81     43.86 o 
  -6  -5   9      506.02      387.00     68.68 o 
  -5  -5   9      521.77      527.56     72.41 o 
  -4  -5   9     1237.68     1313.71     90.12 o 
  -3  -5   9     1545.72     1675.40    101.82 o 
  -2  -5   9     1170.41      992.05    133.66 o 
  -1  -5   9       27.35      -31.46     32.06 o 
   0  -5   9       27.23      -43.22     28.82 o 
   1  -5   9      758.67      761.27     71.89 o 
   2  -5   9     2118.56     1804.98     87.29 o 
   3  -5   9     1425.01     1387.39    115.45 o 
   4  -5   9      699.67      612.21     99.71 o 
   5  -5   9       61.71        5.47     52.02 o 
   6  -5   9       65.39       -4.38     51.65 o 
   7  -5   9      157.00       77.45     61.76 o 
   8  -5   9      585.27      511.98    100.38 o 
  -9  -4   9      288.31      256.63     66.05 o 
  -8  -4   9      253.14      245.03     59.81 o 
  -7  -4   9      796.25     1029.97     97.68 o 
  -6  -4   9     1081.94     1092.31     96.93 o 
  -5  -4   9        3.62      -48.31     32.21 o 
  -4  -4   9       73.04       56.77     44.25 o 
  -3  -4   9     1126.35     1065.26     78.06 o 
  -2  -4   9     2114.54     2043.69    101.41 o 
  -1  -4   9     3742.72     3485.19    127.55 o 
   0  -4   9     2959.07     3021.32    114.72 o 
   1  -4   9      535.96      601.64     61.01 o 
   2  -4   9       91.38       32.82     30.28 o 
   3  -4   9     1167.98     1101.41     65.12 o 
   4  -4   9     1981.57     1911.57    133.85 o 
   5  -4   9     1371.16     1505.13    122.85 o 
   6  -4   9     1524.71     1358.26    124.15 o 
   7  -4   9      329.35      235.84     75.84 o 
   8  -4   9       56.72      -22.72     48.63 o 
  -9  -3   9        4.77      -78.02     58.64 o 
  -8  -3   9      174.75      155.32     54.12 o 
  -7  -3   9      644.79      597.55     80.01 o 
  -6  -3   9      559.95      786.28    191.52 o 
  -5  -3   9     2018.05     2067.79    108.27 o 
  -4  -3   9     1403.66     1466.35     91.54 o 
  -3  -3   9      239.68      217.66     50.16 o 
  -2  -3   9      318.81      309.82     51.65 o 
  -1  -3   9     1369.41     1242.05     74.93 o 
   0  -3   9     4339.32     4215.32    135.39 o 
   1  -3   9     3431.73     3842.89    131.40 o 
   2  -3   9     1258.14     1032.20     62.21 o 
   3  -3   9      292.06      325.45     65.80 o 
   4  -3   9       86.81       -2.19     35.02 o 
   5  -3   9      301.75      368.07     73.28 o 
   6  -3   9     1318.92     1115.06    109.77 o 
   7  -3   9     1959.08     1832.19    143.54 o 
   8  -3   9     1256.46     1106.46    122.27 o 
   9  -3   9      427.83      377.25     89.96 o 
  10  -3   9       11.48      -33.53     33.51 o 
  -9  -2   9      327.07      326.74    104.71 o 
  -8  -2   9      144.48       47.17     70.21 o 
  -7  -2   9       43.60      -23.47     39.95 o 
  -6  -2   9       53.16        8.65     45.31 o 
  -5  -2   9        7.60       -5.56     36.87 o 
  -4  -2   9      715.61      813.83     76.15 o 
  -3  -2   9     1478.82     1562.57     88.47 o 
  -2  -2   9     1975.77     2005.21     95.90 o 
  -1  -2   9      791.59      771.38     63.21 o 
   0  -2   9        0.43      -28.28     22.02 o 
   1  -2   9     1253.36     1374.13    139.63 o 
   2  -2   9     2419.65     2133.35     85.37 o 
   3  -2   9      436.82      477.37     43.04 o 
   4  -2   9     1356.29     1177.97     99.03 o 
   5  -2   9      512.80      383.72     72.29 o 
   6  -2   9       26.52      -48.47     34.45 o 
   7  -2   9      389.98      304.02     73.96 o 
   8  -2   9      958.87      978.87    108.05 o 
   9  -2   9      893.51     1024.74    114.82 o 
  10  -2   9      620.54      648.73    118.55 o 
  11  -2   9      173.49       79.41     45.68 o 
  -9  -1   9      312.09      343.99    107.58 o 
  -8  -1   9      545.94      585.78    110.44 o 
  -7  -1   9      752.52      720.56    115.39 o 
  -6  -1   9      162.37       46.44     66.19 o 
  -5  -1   9       50.89        3.99     36.58 o 
  -4  -1   9      576.43      441.75     67.00 o 
  -3  -1   9     2359.56     2359.64    106.86 o 
  -2  -1   9     3162.83     2968.91    115.44 o 
  -1  -1   9     2472.03     2451.09    137.10 o 
   0  -1   9     2303.96     2267.63     94.22 o 
   1  -1   9     1227.31     1053.42    116.19 o 
   2  -1   9        1.35      -21.47     14.31 o 
   3  -1   9      260.44      336.42     31.58 o 
   4  -1   9     1238.31     1058.50     75.42 o 
   5  -1   9     2553.67     2863.27    106.44 o 
   6  -1   9     2442.22     2316.62    100.67 o 
   7  -1   9      793.70      790.55     76.78 o 
   8  -1   9       79.78       26.81     37.65 o 
   9  -1   9      125.53       73.18     56.50 o 
  10  -1   9      286.14      317.78     80.79 o 
  11  -1   9      486.24      481.28     66.91 o 
  -9   0   9       23.20      -82.19     62.08 o 
  -8   0   9       32.10      -47.12     57.70 o 
  -7   0   9      248.73      116.12     71.93 o 
  -6   0   9     1179.18      990.91    114.04 o 
  -5   0   9     2389.24     2513.09    166.47 o 
  -4   0   9     2372.63     2181.40    151.10 o 
  -3   0   9      348.73      225.47     70.31 o 
  -2   0   9      230.43      294.66    107.84 o 
  -1   0   9      506.47      531.97     56.97 o 
   0   0   9     1867.24     1680.84     67.85 o 
   1   0   9     3335.39     3147.15     75.76 o 
   2   0   9     4262.47     4190.41     92.80 o 
   3   0   9     1241.86     1119.66     44.95 o 
   4   0   9       55.16      114.80     21.48 o 
   5   0   9      667.92      617.17     51.81 o 
   6   0   9     1792.88     1634.97     80.74 o 
   7   0   9     5030.86     4809.74    265.53 o 
   8   0   9     2332.34     2650.38    140.70 o 
   9   0   9      391.45      390.31     62.98 o 
  10   0   9       14.58      -16.88     34.05 o 
  11   0   9       23.16       -0.78     26.29 o 
  12   0   9      196.88      197.49     49.76 o 
  -9   1   9      319.74      274.57     94.65 o 
  -8   1   9      324.98      277.75     96.37 o 
  -7   1   9      126.28       84.64     69.63 o 
  -6   1   9        2.22      -23.51     50.04 o 
  -5   1   9      410.33      327.99     88.45 o 
  -3   1   9     2535.68     2491.98    156.57 o 
  -2   1   9      661.58      568.00     43.24 o 
  -1   1   9      215.77      319.56     38.62 o 
   0   1   9      143.44      113.02     29.89 o 
   1   1   9      632.45      630.03     45.81 o 
   2   1   9     1309.03     1109.48     57.24 o 
   3   1   9     5745.28     6027.47    167.41 o 
   4   1   9     3253.11     3367.37    108.40 o 
   5   1   9     1101.73     1077.10     64.54 o 
   6   1   9       31.31      -25.43     20.31 o 
   7   1   9       66.78        7.46     26.44 o 
   8   1   9     2749.50     2868.97    137.57 o 
   9   1   9     2256.79     2314.64    114.15 o 
  10   1   9      384.90      458.34     69.01 o 
  11   1   9      285.02      187.92     44.59 o 
  12   1   9       60.58       21.23     28.74 o 
  -9   2   9       71.20      -11.31     66.71 o 
  -8   2   9      511.96      443.50    104.97 o 
  -7   2   9      779.15      793.48    121.23 o 
  -6   2   9      902.16      947.24    126.91 o 
  -5   2   9       54.72       65.52     56.45 o 
  -4   2   9        5.63      -12.30     43.73 o 
  -3   2   9     1089.52      902.52     59.44 o 
  -2   2   9     2736.72     2589.53    124.83 o 
  -1   2   9     1603.89     1628.51     71.60 o 
   0   2   9     5741.33     5665.48    178.67 o 
   1   2   9      892.64      798.39     53.59 o 
   2   2   9      383.65      368.79     45.40 o 
   3   2   9     1635.30     1666.22     73.48 o 
   4   2   9     5798.04     6418.16    166.21 o 
   5   2   9     5331.20     5232.01    148.55 o 
   6   2   9     1502.89     1511.95     77.56 o 
   7   2   9       31.49       40.55     28.92 o 
   8   2   9       94.82       49.85     36.29 o 
   9   2   9      352.44      429.24    155.42 o 
  10   2   9      675.63      760.23     80.73 o 
  11   2   9      562.73      529.90     51.66 o 
  12   2   9      384.67      317.58     59.57 o 
  13   2   9      199.66      151.34     37.76 o 
  -8   3   9       25.69      -47.27     56.81 o 
  -7   3   9      392.31      435.05    100.70 o 
  -6   3   9     1245.49     1374.26    130.30 o 
  -5   3   9     1830.19     2036.03    152.19 o 
  -4   3   9      482.49      391.91     54.54 o 
  -3   3   9      154.60       95.36     33.73 o 
  -2   3   9       13.48      -22.36     22.60 o 
  -1   3   9      474.04      443.84     49.66 o 
   0   3   9     3029.73     3004.06    103.65 o 
   1   3   9     7008.14     7283.36    180.24 o 
   2   3   9     5933.08     6284.01    164.56 o 
   3   3   9      219.16      201.51     40.26 o 
   4   3   9       20.15      -10.49     23.67 o 
   5   3   9     1081.18     1161.56     67.09 o 
   6   3   9     1117.37     1034.76     66.35 o 
   7   3   9     1341.19     1337.71     88.89 o 
   8   3   9      697.19      812.98     69.62 o 
   9   3   9      921.09     1044.92     81.17 o 
  10   3   9      532.91      572.66     72.16 o 
  11   3   9        0.40      -27.20     19.70 o 
  12   3   9       21.26        8.65     24.29 o 
  13   3   9      183.96      153.15     38.71 o 
  -8   4   9      105.80       31.58     75.47 o 
  -7   4   9       51.75      -50.92     63.12 o 
  -6   4   9        1.44      -67.55     45.03 o 
  -5   4   9      357.26      309.54     83.55 o 
  -4   4   9     1173.68     1148.00     77.75 o 
  -3   4   9      900.51      837.37     66.66 o 
  -2   4   9      546.07      558.71     58.43 o 
  -1   4   9      298.05      254.19     42.50 o 
   0   4   9       27.83        9.59     24.24 o 
   1   4   9     1385.65     1251.00     84.88 o 
   2   4   9     4385.82     4334.79    130.83 o 
   3   4   9     5448.95     6132.77    265.42 o 
   4   4   9     1611.70     1665.29     77.90 o 
   5   4   9      635.37      644.92     67.42 o 
   6   4   9      193.47      160.77     37.74 o 
   7   4   9      186.05      112.09     56.06 o 
   8   4   9     1021.79     1171.84     73.93 o 
   9   4   9     1281.04     1370.37    111.04 o 
  10   4   9     1812.87     1887.94    100.69 o 
  11   4   9      569.57      431.29     46.27 o 
  12   4   9      124.61       96.66     31.88 o 
  13   4   9        0.15      -17.25     31.67 o 
  -7   5   9      390.39      357.29    102.73 o 
  -6   5   9      416.15      385.80    102.99 o 
  -5   5   9      117.66        4.44     37.53 o 
  -4   5   9       44.63        6.88     35.99 o 
  -3   5   9      534.34      431.52     60.35 o 
  -2   5   9     1307.47     1178.12     71.88 o 
  -1   5   9     2197.35     2335.64     98.10 o 
   0   5   9     2250.34     2106.23     92.34 o 
   1   5   9     1547.85     1694.66     81.31 o 
   2   5   9       46.55       38.88     31.26 o 
   3   5   9      512.53      502.17     54.43 o 
   4   5   9     1405.05     1476.47    103.88 o 
   5   5   9      935.08      809.47     57.29 o 
   6   5   9     2719.36     2815.26    105.04 o 
   7   5   9     1936.36     2002.79    156.23 o 
   8   5   9       97.91      120.89     38.35 o 
   9   5   9      114.06      105.26     42.66 o 
  10   5   9      509.96      579.50    135.72 o 
  11   5   9      703.53      709.59     87.82 o 
  12   5   9      372.98      321.47     44.76 o 
  13   5   9      150.56      106.59     50.93 o 
  -7   6   9       94.20      -27.78     65.05 o 
  -6   6   9      323.77      246.43     85.40 o 
  -5   6   9      986.05     1118.84     95.10 o 
  -4   6   9     1022.37     1080.78     95.97 o 
  -3   6   9      529.63      647.92     74.44 o 
  -2   6   9        6.27      -28.63     25.49 o 
  -1   6   9      887.22      772.81     62.39 o 
   0   6   9     2132.48     1994.23     92.83 o 
   1   6   9     4509.80     4653.72    152.27 o 
   2   6   9     3946.77     3802.19    125.54 o 
   3   6   9     1816.85     1722.85     82.41 o 
   4   6   9       26.53      -36.98     24.65 o 
   5   6   9       98.99       72.22     34.44 o 
   6   6   9      795.55      872.00    151.31 o 
   7   6   9     3727.59     3878.61    127.27 o 
   8   6   9     3327.19     3399.20    122.95 o 
   9   6   9     1965.69     1877.46     92.92 o 
  10   6   9      349.57      434.30     57.18 o 
  11   6   9       24.45       35.90     29.40 o 
  12   6   9      198.18       87.93     59.99 o 
  13   6   9      254.10       61.35     48.00 o 
  -6   7   9        3.87      -35.81     44.81 o 
  -5   7   9      217.76      133.23     53.89 o 
  -4   7   9      874.76      910.66     92.45 o 
  -3   7   9     1694.72     1667.02    100.10 o 
  -2   7   9     1299.52     1208.54     82.34 o 
  -1   7   9      142.64      163.40     47.69 o 
   0   7   9      223.43      189.80     46.01 o 
   1   7   9      400.48      296.47     48.68 o 
   2   7   9     3137.43     3304.80    118.78 o 
   3   7   9     3545.40     3730.40    124.55 o 
   4   7   9     1145.66     1129.05     74.04 o 
   5   7   9      891.79      994.15     64.84 o 
   6   7   9      184.81      145.58     33.73 o 
   7   7   9       23.69        0.57     55.56 o 
   8   7   9      451.60      398.62    100.80 o 
   9   7   9      487.59      507.71    109.24 o 
  10   7   9      675.75      489.16    103.98 o 
  11   7   9      229.57      118.10     65.20 o 
  12   7   9       24.79        1.46     40.19 o 
  13   7   9       17.63       -7.35     35.29 o 
  -5   8   9      179.81      110.46     56.09 o 
  -4   8   9        6.81      -29.61     41.32 o 
  -3   8   9      561.13      586.55    104.58 o 
  -2   8   9     1724.26     1711.94    119.30 o 
  -1   8   9     2802.70     2846.65    123.49 o 
   0   8   9      585.00      589.05     67.17 o 
   1   8   9      791.77      810.43     76.63 o 
   2   8   9       68.47       31.73     35.99 o 
   3   8   9      287.14      290.00     84.85 o 
   4   8   9     1828.28     1737.90    142.24 o 
   5   8   9     1644.71     1646.85    142.29 o 
   6   8   9     1028.57      981.64    113.10 o 
   7   8   9      882.48      977.99    134.52 o 
   8   8   9       59.56       19.18     63.22 o 
   9   8   9      120.49       60.36     69.48 o 
  10   8   9      428.67      366.20     98.56 o 
  11   8   9      399.24      252.99     80.84 o 
  12   8   9      268.16      113.62     63.64 o 
  13   8   9      122.91       74.12     50.09 o 
  -4   9   9      451.56      359.34     72.93 o 
  -3   9   9       78.61       47.31     46.80 o 
  -2   9   9        1.77      -12.67     54.31 o 
  -1   9   9      265.49      203.32     86.31 o 
   0   9   9     1185.22     1012.96    116.54 o 
   1   9   9     1418.33     1271.63    126.60 o 
   2   9   9     2003.45     1700.69    141.92 o 
   3   9   9      854.23     1011.24    135.57 o 
   4   9   9      961.72      762.73    124.31 o 
   5   9   9      486.83      533.87    113.15 o 
   6   9   9     1093.10     1237.81    135.62 o 
   7   9   9     1127.18     1156.45    125.45 o 
   8   9   9      900.34      863.95    130.77 o 
   9   9   9      230.71      214.74     81.00 o 
  10   9   9       47.40       21.79     47.48 o 
  11   9   9       89.80       30.75     48.06 o 
  12   9   9       51.55       26.48     48.47 o 
  13   9   9       91.72       42.27     43.83 o 
  -3  10   9      814.83      698.83    144.27 o 
  -2  10   9      379.81      301.88    104.87 o 
  -1  10   9      126.34      173.04     84.75 o 
   0  10   9      144.06       96.63     76.93 o 
   1  10   9       81.84       59.05     64.32 o 
   2  10   9      837.62      822.41    129.52 o 
   3  10   9     1569.66     1479.65    144.11 o 
   4  10   9     1534.04     1489.65    139.94 o 
   5  10   9     1455.44     1405.95    143.59 o 
   6  10   9      435.81      349.52    104.35 o 
   7  10   9       75.67       -4.59     47.69 o 
   8  10   9      356.17      290.68     87.15 o 
   9  10   9      531.24      350.25     89.33 o 
  10  10   9      545.81      242.93     73.65 o 
  11  10   9      265.02      135.15     65.25 o 
  12  10   9       66.20       25.23     45.40 o 
  13  10   9       11.43        7.40     36.07 o 
  -2  11   9      571.53      602.41    141.09 o 
  -1  11   9      741.00      981.58    155.11 o 
   0  11   9      591.69      479.62    118.37 o 
   1  11   9      583.11      391.38    103.82 o 
   2  11   9       54.82      -24.76     55.35 o 
   3  11   9      161.50      154.28     85.95 o 
   4  11   9      658.83      479.25    114.25 o 
   5  11   9      615.51      661.30    130.82 o 
   6  11   9      746.02      986.38    153.60 o 
   7  11   9      322.37      554.25    122.22 o 
   8  11   9        5.10      -12.93     41.44 o 
   9  11   9       39.26        9.90     40.29 o 
  10  11   9      192.69       69.84     52.85 o 
  11  11   9      230.09       73.59     53.84 o 
  12  11   9      227.53       94.65     60.36 o 
   0  12   9      428.04      399.40    117.11 o 
   1  12   9      978.43      980.54    160.90 o 
   2  12   9      955.24     1016.09    159.91 o 
   3  12   9      409.95      480.03    126.29 o 
   4  12   9        6.77      -39.66     57.70 o 
   5  12   9       22.41      -30.39     63.01 o 
   6  12   9      167.47       58.11     79.54 o 
   7  12   9      663.11     1000.19    161.05 o 
   8  12   9      350.82      139.11     64.42 o 
   9  12   9      231.77       81.15     55.66 o 
  10  12   9       88.59        5.73     37.53 o 
  11  12   9        4.02      -18.35     34.71 o 
   2  13   9      558.60      679.13    149.69 o 
   3  13   9     1140.87     1572.58    202.85 o 
   4  13   9      813.29     1034.49    165.48 o 
   5  13   9      216.92      157.40     96.42 o 
   6  13   9       40.37      -46.49     70.31 o 
   7  13   9       24.64       22.57     80.11 o 
   8  13   9      134.82       61.66     45.76 o 
   9  13   9      224.73       42.53     46.86 o 
  10  13   9      289.15      130.77     67.65 o 
   5  14   9      392.30      478.05    129.73 o 
   6  14   9      345.94      444.96    125.09 o 
   7  14   9      146.51      234.49    110.34 o 
  -5  -9  10      275.71      393.72    110.91 o 
  -4  -9  10       40.69      -15.01     66.51 o 
  -3  -9  10       68.21      -29.14     60.20 o 
  -2  -9  10      368.88      334.72     98.35 o 
  -1  -9  10      683.81      805.36    133.53 o 
   0  -9  10      666.14      774.09    115.71 o 
  -7  -8  10       15.39        3.65     73.12 o 
  -6  -8  10      121.71      109.14     83.50 o 
  -5  -8  10      484.50      603.14    122.80 o 
  -4  -8  10      738.47     1097.24    144.06 o 
  -3  -8  10      562.07      486.91    104.97 o 
  -2  -8  10      136.53      102.68     72.81 o 
  -1  -8  10        6.67      -34.96     40.15 o 
   0  -8  10      204.47      146.90     52.08 o 
   1  -8  10      572.02      599.31     73.27 o 
   2  -8  10      956.97     1003.63    116.70 o 
   3  -8  10      640.07      769.09    122.85 o 
   4  -8  10      446.96      382.15     93.19 o 
  -7  -7  10       98.41       88.08     72.29 o 
  -6  -7  10       22.84      -72.40     48.26 o 
  -5  -7  10        1.09      -50.98     44.51 o 
  -4  -7  10      329.02      312.45     64.11 o 
  -3  -7  10      594.93      654.12    179.58 o 
  -2  -7  10      997.05      949.43     83.30 o 
  -1  -7  10      976.82     1066.56     86.01 o 
   0  -7  10      410.57      317.96     76.02 o 
   1  -7  10       24.63       -0.50     33.69 o 
   2  -7  10      246.78      126.97     60.88 o 
   3  -7  10     1277.00     1269.60    123.26 o 
   4  -7  10     1132.27     1172.81    127.80 o 
   5  -7  10      824.11      713.27    119.41 o 
   6  -7  10      512.36      447.56    104.61 o 
  -8  -6  10      377.14      456.20     79.68 o 
  -7  -6  10      224.41      291.24     68.30 o 
  -6  -6  10      238.64      154.66     55.07 o 
  -5  -6  10      246.35      178.09     56.13 o 
  -4  -6  10      123.57        7.74     41.95 o 
  -3  -6  10       33.36      -56.01     37.34 o 
  -2  -6  10      435.64      322.13    149.69 o 
  -1  -6  10      430.89      461.63     66.23 o 
   0  -6  10     1114.65     1155.56    108.57 o 
   1  -6  10     1210.71     1357.05     84.88 o 
   2  -6  10      797.45      901.00     72.76 o 
   3  -6  10       91.27       -2.45     50.66 o 
   4  -6  10      481.34      424.63     93.97 o 
   5  -6  10      608.22      627.16    106.22 o 
   6  -6  10      597.49      621.28    118.68 o 
   7  -6  10      637.31      676.47    124.57 o 
  -8  -5  10      208.10      145.89     60.07 o 
  -7  -5  10       54.36       10.00     44.15 o 
  -6  -5  10      370.80      425.05    104.87 o 
  -5  -5  10      594.85      734.10     84.69 o 
  -4  -5  10     1259.10     1232.39     90.25 o 
  -3  -5  10     1218.61     1314.02     89.72 o 
  -2  -5  10      656.39      610.66     74.12 o 
  -1  -5  10      113.18       20.70     40.97 o 
   0  -5  10      148.23       30.80     42.15 o 
   1  -5  10     1243.76     1171.84     78.64 o 
   2  -5  10     2548.84     2874.36    114.58 o 
   3  -5  10     2762.23     2362.77    158.03 o 
   4  -5  10     1451.20     1225.72    116.02 o 
   5  -5  10      163.12       60.15     57.07 o 
   6  -5  10       71.35        9.07     48.79 o 
   7  -5  10      333.47      251.38     80.11 o 
   8  -5  10      632.72      519.07    104.29 o 
  -8  -4  10      113.00      115.33     57.43 o 
  -7  -4  10      393.52      324.35     67.14 o 
  -6  -4  10      297.01      303.16     66.39 o 
  -5  -4  10       46.76       38.36     51.70 o 
  -4  -4  10      296.60      273.82     57.75 o 
  -3  -4  10     1555.73     1509.90    122.48 o 
  -2  -4  10     2385.55     2398.29    113.02 o 
  -1  -4  10     2584.45     2792.48    119.61 o 
   0  -4  10      811.77      756.72    110.16 o 
   1  -4  10      165.82      111.29     42.72 o 
   2  -4  10      159.41       83.76     36.46 o 
   3  -4  10      889.46     1029.33    104.55 o 
   4  -4  10      637.34      456.53     85.06 o 
   5  -4  10      744.95      594.64    101.53 o 
   6  -4  10      494.14      390.07     92.98 o 
   7  -4  10       96.96       43.73     54.83 o 
   8  -4  10        0.46      -36.02     47.12 o 
   9  -4  10      286.42      164.44     76.88 o 
  -9  -3  10       24.39      -38.15     74.74 o 
  -8  -3  10      292.87      222.47     65.60 o 
  -7  -3  10      361.64      260.95     63.94 o 
  -6  -3  10      960.74     1121.22    126.13 o 
  -5  -3  10      655.34      754.34     85.10 o 
  -4  -3  10      226.20      244.78     57.04 o 
  -3  -3  10        8.08      -24.06     38.41 o 
  -2  -3  10      516.24      486.45     66.42 o 
  -1  -3  10     1820.73     1868.39     95.09 o 
   0  -3  10     3802.84     3630.00    130.04 o 
   1  -3  10     3253.56     3325.57    196.81 o 
   2  -3  10     2025.34     1922.12     88.83 o 
   3  -3  10       81.22      131.66     57.80 o 
   4  -3  10      492.77      414.47     79.17 o 
   5  -3  10     1069.56     1032.82    102.83 o 
   6  -3  10     2078.66     1951.02    144.79 o 
   7  -3  10     1164.70     1182.72    119.25 o 
   8  -3  10      836.80      564.78    105.34 o 
   9  -3  10      180.58       56.76     56.19 o 
  -9  -2  10      141.84       63.69     76.25 o 
  -8  -2  10       16.54        0.52     67.91 o 
  -7  -2  10        5.10       16.05     64.89 o 
  -6  -2  10      411.66      369.36     67.74 o 
  -5  -2  10     1703.83     1772.82    104.28 o 
  -4  -2  10     1618.32     1537.40     94.73 o 
  -3  -2  10     1539.51     1651.03     96.39 o 
  -2  -2  10      364.09      319.27     55.74 o 
  -1  -2  10        2.80      -40.74     27.16 o 
   0  -2  10      487.88      502.94     91.42 o 
   1  -2  10     1320.68     1285.26     73.11 o 
   2  -2  10     2303.36     2289.93    253.88 o 
   3  -2  10     1547.24     1625.38    155.08 o 
   4  -2  10       17.53       17.46     43.21 o 
   5  -2  10      140.77       67.13     50.66 o 
   6  -2  10      145.31       61.76     51.08 o 
   7  -2  10      397.79      232.14     78.08 o 
   8  -2  10      815.91      616.74    101.43 o 
   9  -2  10      818.19      703.57    114.20 o 
  10  -2  10      404.42      232.51     80.73 o 
  -9  -1  10      366.79      411.03    106.33 o 
  -8  -1  10      471.56      254.61     92.88 o 
  -7  -1  10      285.78      230.01     83.55 o 
  -6  -1  10      296.29      225.37     83.65 o 
  -5  -1  10        2.87      -24.65     49.77 o 
  -4  -1  10      170.15       56.72     50.04 o 
  -3  -1  10     1247.84     1365.78     86.69 o 
  -2  -1  10     2864.36     3092.46    124.22 o 
  -1  -1  10     2260.41     2257.72    101.47 o 
   0  -1  10     1933.82     2027.53     93.31 o 
   1  -1  10      415.63      366.79     48.74 o 
   2  -1  10       24.64       15.00     25.85 o 
   3  -1  10     1361.45     1283.52     51.44 o 
   4  -1  10     1110.79     1190.31     66.13 o 
   5  -1  10     1337.83     1191.94     95.95 o 
   6  -1  10     1333.56     1550.14     83.63 o 
   7  -1  10      186.98      123.26     46.87 o 
   8  -1  10        3.20       -8.44     42.22 o 
   9  -1  10      259.68      420.88     87.61 o 
  10  -1  10      469.55      399.14     89.65 o 
  11  -1  10      435.62      467.73     98.90 o 
  -9   0  10       11.09       98.56     83.65 o 
  -8   0  10      210.69      200.87     89.23 o 
  -7   0  10      383.76      280.10     91.31 o 
  -6   0  10      792.17      892.51    127.12 o 
  -5   0  10      545.42      422.49     93.50 o 
  -4   0  10      383.98      183.52     73.80 o 
  -3   0  10        0.64      -42.53     45.61 o 
  -2   0  10      490.73      306.78     80.37 o 
  -1   0  10     1742.11     1555.47     83.35 o 
   0   0  10      836.39      717.93     58.24 o 
   1   0  10     3283.34     3230.01    112.95 o 
   2   0  10     1594.25     1748.85     57.70 o 
   3   0  10      302.97      310.07     40.56 o 
   4   0  10      478.35      522.45     51.85 o 
   5   0  10     1126.92     1072.02     64.02 o 
   6   0  10     2439.38     2454.37    132.91 o 
   7   0  10     4598.65     4809.88    157.70 o 
   8   0  10      928.07     1091.27     78.78 o 
   9   0  10      178.27       81.72     43.19 o 
  10   0  10       45.90       65.32     41.10 o 
  -8   1  10      112.13       62.86     73.70 o 
  -7   1  10        1.46      -70.00     52.49 o 
  -6   1  10       74.48      -65.57     46.23 o 
  -5   1  10      333.13      472.89     96.79 o 
  -4   1  10     2263.06     2030.09    153.23 o 
  -3   1  10     2171.20     2507.77    163.97 o 
  -2   1  10     1152.22     1079.21    107.89 o 
  -1   1  10       18.21       -6.25     40.91 o 
   0   1  10      194.91      154.85     56.86 o 
   1   1  10       60.71       95.57     28.82 o 
   2   1  10     2632.38     2649.36     91.29 o 
   3   1  10     5506.14     5669.77    150.81 o 
   4   1  10     3435.48     3750.71    119.85 o 
   5   1  10      343.05      241.18     42.99 o 
   6   1  10      148.32       42.80     31.05 o 
   7   1  10      449.49      638.90     81.65 o 
   8   1  10     2934.53     3060.50    126.82 o 
   9   1  10     1168.87     1015.68     77.65 o 
  10   1  10      583.88      784.76    154.41 o 
  11   1  10       55.01       33.20     45.65 o 
  12   1  10        0.45      -34.97     24.36 o 
  -8   2  10      342.02      289.53     95.75 o 
  -7   2  10      454.21      341.28     96.37 o 
  -6   2  10      193.31      212.13     84.59 o 
  -5   2  10       31.53       -0.31     54.88 o 
  -4   2  10       37.86      -22.26     48.16 o 
  -3   2  10     2144.75     2031.13    148.49 o 
  -2   2  10     3659.58     3600.90    193.21 o 
  -1   2  10     3137.12     2403.40    420.56 o 
   0   2  10     1241.53     1185.97     85.63 o 
   1   2  10       51.22        4.25     28.59 o 
   2   2  10      165.61      139.67     34.90 o 
   3   2  10     1655.76     1698.13     77.46 o 
   4   2  10     3941.81     4167.64    129.28 o 
   5   2  10     2305.48     2265.43     93.76 o 
   6   2  10      438.58      482.03     57.07 o 
   7   2  10        5.41      -33.50     24.32 o 
   8   2  10        3.37      -42.29     28.20 o 
   9   2  10      347.16      269.78     55.41 o 
  10   2  10      635.52      736.65     80.72 o 
  11   2  10      559.17      652.54    114.51 o 
  12   2  10      319.15      294.06     44.94 o 
  -8   3  10      101.74      -15.43     69.42 o 
  -7   3  10      449.62      429.43    105.65 o 
  -6   3  10      732.10      813.29    129.41 o 
  -5   3  10     1223.23     1116.99    124.98 o 
  -4   3  10      350.78      334.14     84.70 o 
  -3   3  10        2.38       -5.99     47.22 o 
  -2   3  10      531.82      546.80     62.88 o 
  -1   3  10     1570.39     1635.69     78.14 o 
   0   3  10     2570.71     2622.33    153.86 o 
   1   3  10     3235.17     3370.38    114.80 o 
   2   3  10     1791.78     1767.04     81.70 o 
   3   3  10       14.02        8.97     28.16 o 
   4   3  10     1180.05     1260.81    155.81 o 
   5   3  10     2726.39     2642.27    102.11 o 
   6   3  10     1020.60     1085.71    117.71 o 
   7   3  10     1304.33     1316.18    163.03 o 
   8   3  10      619.60      636.27     70.37 o 
   9   3  10      447.51      516.04     66.48 o 
  10   3  10        0.95      -44.75     29.83 o 
  11   3  10       92.26       56.78     40.31 o 
  12   3  10      148.12      130.46     33.62 o 
  13   3  10      256.60      157.94     38.96 o 
  -7   4  10        0.69      -87.95     58.64 o 
  -6   4  10      169.84      136.35     81.52 o 
  -5   4  10      725.23      687.26    113.83 o 
  -4   4  10     2332.36     1938.88    150.26 o 
  -3   4  10      855.20      916.56    111.22 o 
  -2   4  10      277.06      296.30     55.35 o 
  -1   4  10        7.81      -25.84     24.10 o 
   0   4  10      147.04       98.88     34.00 o 
   1   4  10     1248.60     1385.36     73.78 o 
   2   4  10     3058.06     3414.51    119.19 o 
   3   4  10     2886.16     3085.07    137.83 o 
   4   4  10     1958.54     2035.28     88.83 o 
   5   4  10        2.65      -22.51     22.50 o 
   6   4  10        4.49      -29.27     22.72 o 
   7   4  10      832.56      784.63    147.87 o 
   8   4  10     1258.26     1219.54     76.76 o 
   9   4  10     1677.35     1802.44     97.62 o 
  10   4  10     1161.29     1137.50     86.77 o 
  11   4  10      108.20      111.92     44.98 o 
  12   4  10       31.26      -17.92     24.36 o 
  13   4  10       64.81       -1.21     25.95 o 
  -7   5  10      344.69      335.76    105.86 o 
  -6   5  10      167.21      112.32     79.48 o 
  -5   5  10       93.71       30.07     67.13 o 
  -4   5  10      183.35       95.60     48.20 o 
  -3   5  10      501.41      510.76     65.35 o 
  -2   5  10     1155.16     1105.01     73.59 o 
  -1   5  10     1116.81     1131.94     72.29 o 
   0   5  10      801.43      726.14     58.84 o 
   1   5  10      409.51      375.62     53.61 o 
   2   5  10       88.16       95.32     35.57 o 
   3   5  10     1478.06     1509.73     79.99 o 
   4   5  10     2427.77     2503.42    113.13 o 
   5   5  10     1822.72     2071.40     92.24 o 
   6   5  10     1224.33     1171.77     69.97 o 
   7   5  10      194.31      208.56     44.55 o 
   8   5  10       17.16       10.77     31.89 o 
   9   5  10      285.73      221.56     49.38 o 
  10   5  10      761.64      756.77     72.49 o 
  11   5  10      644.02      660.95    166.29 o 
  12   5  10      450.39      518.29    109.45 o 
  13   5  10       73.27       23.42     29.54 o 
  -6   6  10      406.27      531.16    111.64 o 
  -5   6  10      464.45      528.05    137.57 o 
  -4   6  10      438.09      470.65     71.64 o 
  -3   6  10       57.15      -41.01     48.42 o 
  -2   6  10      135.45       71.73     40.04 o 
  -1   6  10      956.96      929.70     68.95 o 
   0   6  10     2490.87     2644.55    217.21 o 
   1   6  10     2146.38     2094.04    139.40 o 
   2   6  10     2835.80     2700.98    107.12 o 
   3   6  10     1223.88     1176.37     72.17 o 
   4   6  10       34.34        4.87     29.04 o 
   5   6  10      447.27      514.64     57.64 o 
   6   6  10     1818.01     2029.77     90.69 o 
   7   6  10     2304.05     2533.73    111.85 o 
   8   6  10     1355.42     1356.50     78.83 o 
   9   6  10      466.46      479.79    113.86 o 
  10   6  10       32.44       26.17     34.19 o 
  11   6  10       60.99       14.65     56.60 o 
  12   6  10      342.66      165.22     69.53 o 
  13   6  10      189.91       52.75     51.60 o 
  -5   7  10      227.84      237.22     66.54 o 
  -4   7  10      674.32      831.44    134.86 o 
  -3   7  10     1228.46     1292.61     90.87 o 
  -2   7  10      553.38      491.60     66.63 o 
  -1   7  10       52.99       -2.67     34.53 o 
   0   7  10      670.92      689.14    136.74 o 
   1   7  10     1641.90     1695.19     89.98 o 
   2   7  10     1698.33     1633.74     86.83 o 
   3   7  10     2375.01     2380.44    101.58 o 
   4   7  10      169.45      190.00     43.54 o 
   5   7  10       87.05       63.29     36.60 o 
   6   7  10        9.36      -17.91     24.86 o 
   7   7  10      462.37      649.11    117.84 o 
   8   7  10     1515.95     1612.50    145.16 o 
   9   7  10     1474.73     1550.84    147.81 o 
  10   7  10      772.83      634.04    119.41 o 
  11   7  10      455.82      261.07     84.23 o 
  12   7  10        0.52        8.65     50.14 o 
  13   7  10       53.04       40.60     43.36 o 
  -4   8  10       81.06      -12.82     47.73 o 
  -3   8  10      401.78      345.13     67.42 o 
  -2   8  10     1496.03     1375.98     92.58 o 
  -1   8  10     1165.19     1048.48     86.78 o 
   0   8  10     1210.63     1058.38     79.65 o 
   1   8  10        5.61       11.86     34.36 o 
   2   8  10       15.74      -40.16     26.77 o 
   3   8  10      966.72     1095.83    136.71 o 
   4   8  10     3496.84     3574.42    205.72 o 
   5   8  10     1081.86     1366.39    134.94 o 
   6   8  10      864.20      965.43    142.76 o 
   7   8  10      363.51      359.16     97.52 o 
   8   8  10       31.15       29.66     62.54 o 
   9   8  10      475.06      445.79    106.64 o 
  10   8  10      362.18      237.77     87.61 o 
  11   8  10      313.65      223.23     79.07 o 
  12   8  10      284.18      179.55     73.28 o 
  13   8  10       54.88       -2.97     39.92 o 
  -4   9  10      238.67      195.14     92.57 o 
  -3   9  10        2.82      -60.58     40.38 o 
  -2   9  10      103.60        9.28     55.51 o 
  -1   9  10      635.46      809.33    132.49 o 
   0   9  10     1646.70     1572.16    145.73 o 
   1   9  10     1610.47     1538.18    137.55 o 
   2   9  10      917.86      966.57    137.08 o 
   3   9  10      485.74      499.84    104.50 o 
   4   9  10       36.22       14.23     60.93 o 
   5   9  10     1294.62     1161.09    127.80 o 
   6   9  10     1216.28     1372.17    143.59 o 
   7   9  10     1598.11     1447.02    140.20 o 
   8   9  10     1034.27     1051.43    122.17 o 
   9   9  10      239.58      158.50     73.44 o 
  10   9  10        8.54       -6.05     52.17 o 
  11   9  10       55.77       -8.44     39.56 o 
  12   9  10       66.64       61.71     48.58 o 
  13   9  10      100.42       52.49     51.23 o 
  -2  10  10      156.29       80.42     83.34 o 
  -1  10  10        8.66       14.02     62.86 o 
   0  10  10        4.88      -12.25     49.98 o 
   1  10  10      417.82      214.06     82.30 o 
   2  10  10      831.41      903.09    137.55 o 
   3  10  10     1099.71     1050.80    122.22 o 
   4  10  10      625.85      612.41    121.44 o 
   5  10  10      236.34      140.31     77.92 o 
   6  10  10       62.57       14.28     68.17 o 
   7  10  10      193.42       37.16     57.70 o 
   8  10  10      574.18      390.80     96.63 o 
   9  10  10      665.00      449.54    100.70 o 
  10  10  10      318.70      148.60     65.88 o 
  11  10  10       37.60       11.15     39.98 o 
  12  10  10        1.47        1.46     35.34 o 
  -1  11  10      687.62      708.26    141.61 o 
   0  11  10      333.80      135.10     83.34 o 
   1  11  10       46.31      -36.90     55.46 o 
   2  11  10       70.12      106.69     81.20 o 
   3  11  10      720.24      662.03    127.28 o 
   4  11  10     1057.17     1433.42    174.29 o 
   5  11  10      656.49      740.37    135.04 o 
   6  11  10      621.45      643.79    134.78 o 
   7  11  10      179.14       55.56     57.28 o 
   8  11  10        6.06      -15.64     39.46 o 
   9  11  10       55.42       31.69     46.70 o 
  10  11  10      219.75       67.34     49.98 o 
  11  11  10      204.10      103.72     59.47 o 
  12  11  10      187.96       29.92     36.95 o 
   0  12  10      518.31      382.10    119.82 o 
   1  12  10      851.81      761.43    143.64 o 
   2  12  10      826.92      959.12    156.31 o 
   3  12  10      255.89      102.47     87.93 o 
   4  12  10        4.78      -46.96     58.43 o 
   5  12  10       49.76       -7.71     69.48 o 
   6  12  10      359.06      302.51    108.25 o 
   7  12  10      460.92      630.24    143.80 o 
   8  12  10      229.37       67.81     52.75 o 
   9  12  10       89.70        2.40     45.29 o 
  10  12  10        5.00        3.18     36.74 o 
  11  12  10        9.16      -20.74     24.18 o 
   3  13  10      706.51      785.09    155.84 o 
   4  13  10      548.48      487.85    124.67 o 
   5  13  10      158.01      112.22     94.08 o 
   6  13  10        0.22      -60.30     69.68 o 
   7  13  10       90.22        9.33     82.61 o 
   8  13  10      235.93       31.90     42.27 o 
   9  13  10      343.13       81.57     52.33 o 
  -3  -9  11       75.20       48.99     71.87 o 
  -2  -9  11      332.98      206.50     84.85 o 
  -1  -9  11      458.64      539.71    110.76 o 
   0  -9  11      350.77      248.77     87.67 o 
  -5  -8  11      373.38      463.51    116.49 o 
  -4  -8  11      365.01      555.34    117.17 o 
  -3  -8  11      262.31      272.54     90.27 o 
  -2  -8  11        4.01      -86.78     57.85 o 
  -1  -8  11      115.65       -6.46     57.75 o 
   0  -8  11      358.65      284.16     64.39 o 
   1  -8  11      612.90      571.14    105.18 o 
   2  -8  11      708.10      812.82    127.90 o 
   3  -8  11      237.20       35.18     72.24 o 
  -6  -7  11        0.40      -34.82     60.62 o 
  -5  -7  11       59.96       17.62     63.69 o 
  -4  -7  11      521.67      551.82     88.21 o 
  -3  -7  11      522.12      606.20     80.20 o 
  -2  -7  11      672.14      734.89    172.67 o 
  -1  -7  11      501.20      407.19     69.40 o 
   0  -7  11       37.82       24.99     40.50 o 
   1  -7  11       42.41      -13.07     34.07 o 
   2  -7  11      536.49      410.09     99.71 o 
   3  -7  11     1252.57     1311.51    135.15 o 
   4  -7  11      723.97      687.73    120.76 o 
   5  -7  11      578.75      462.73    103.15 o 
  -7  -6  11      141.31      103.78     57.03 o 
  -6  -6  11      160.14       78.82     60.72 o 
  -5  -6  11       81.05       41.91     47.17 o 
  -4  -6  11       33.56      -59.22     39.48 o 
  -3  -6  11      326.97      231.87     72.84 o 
  -2  -6  11      527.97      508.41     70.05 o 
  -1  -6  11      700.10      762.42     85.36 o 
   0  -6  11      939.64     1042.49     84.13 o 
   1  -6  11      288.99      305.65     69.89 o 
   2  -6  11       79.27       12.87     52.80 o 
   3  -6  11       35.66       59.73     55.40 o 
   4  -6  11      781.38      715.72    116.33 o 
   5  -6  11      730.18      701.23    117.32 o 
   6  -6  11      685.08      783.11    126.08 o 
  -7  -5  11      186.93      122.23     58.91 o 
  -6  -5  11      253.89      282.19     63.68 o 
  -5  -5  11      517.94      631.73     83.30 o 
  -4  -5  11      772.60      956.64     93.87 o 
  -3  -5  11      867.42     1046.60     97.05 o 
  -2  -5  11      107.55       58.25     46.91 o 
  -1  -5  11       47.79        2.33     42.62 o 
   0  -5  11      535.37      466.19     65.84 o 
   1  -5  11     1112.82     1008.17     77.02 o 
   2  -5  11     1545.40     1320.99    125.19 o 
   3  -5  11     1172.26     1127.78    117.64 o 
   4  -5  11      254.44      411.03     90.74 o 
   5  -5  11       28.80      -15.11     47.74 o 
   6  -5  11      266.68      153.55     70.99 o 
   7  -5  11      342.28      240.33     83.34 o 
  -8  -4  11       92.43      122.90     57.19 o 
  -7  -4  11      192.03      208.38     62.68 o 
  -6  -4  11       33.44       -1.63     45.08 o 
  -5  -4  11       38.82       14.00     46.34 o 
  -4  -4  11      669.21      760.04     84.88 o 
  -3  -4  11     1094.43     1156.81     87.89 o 
  -2  -4  11     1238.34     1313.00     89.29 o 
  -1  -4  11      586.99      587.10    146.06 o 
   0  -4  11       24.32      -34.15     33.47 o 
   1  -4  11       41.65        0.58     37.21 o 
   2  -4  11      760.09      617.21     66.56 o 
   3  -4  11     2231.81     2200.47    155.63 o 
   4  -4  11     2974.44     2938.18    181.07 o 
   5  -4  11     1348.23     1360.45    128.48 o 
   6  -4  11      344.81      169.91     67.65 o 
   7  -4  11       38.36      -57.38     43.05 o 
   8  -4  11       85.74       18.97     51.18 o 
  -8  -3  11      226.13      261.59     97.52 o 
  -7  -3  11      250.20      374.13     71.94 o 
  -6  -3  11      208.88      248.32     61.65 o 
  -5  -3  11      591.26      749.79     87.43 o 
  -4  -3  11       25.46      -21.36     39.06 o 
  -3  -3  11      123.06       68.07     44.05 o 
  -2  -3  11     1120.06     1047.15     79.22 o 
  -1  -3  11     2214.93     2188.09    107.08 o 
   0  -3  11     2059.56     1831.12    100.15 o 
   1  -3  11     1476.88     1338.07     87.64 o 
   2  -3  11      476.59      427.79     56.45 o 
   3  -3  11       15.29      -31.06     42.17 o 
   4  -3  11      888.74      860.40    109.97 o 
   5  -3  11     1221.87     1265.33    117.79 o 
   6  -3  11      907.03      883.49    117.58 o 
   7  -3  11      724.53      520.27     99.13 o 
   8  -3  11      464.69      313.61     91.99 o 
   9  -3  11       24.15        7.09     54.41 o 
  -8  -2  11        1.45      -10.68     75.21 o 
  -7  -2  11      228.59      219.48     92.10 o 
  -6  -2  11      437.51      566.52     79.36 o 
  -5  -2  11     1171.21     1239.71     93.32 o 
  -4  -2  11     1040.84     1115.27     85.76 o 
  -3  -2  11      410.05      364.65    113.91 o 
  -2  -2  11        4.30      -21.00     36.64 o 
  -1  -2  11      331.50      282.26     54.55 o 
   0  -2  11     1525.26     1290.88     79.74 o 
   1  -2  11     1912.37     1829.67     91.65 o 
   2  -2  11     2407.63     2390.99    138.12 o 
   3  -2  11     1362.67     1164.42    111.49 o 
   4  -2  11      282.76      364.74     83.97 o 
   5  -2  11      247.21      400.92     81.05 o 
   6  -2  11      233.77       72.71     52.17 o 
   7  -2  11      346.93      221.25     73.39 o 
   8  -2  11      746.88      720.46    112.06 o 
   9  -2  11      619.78      517.98    104.87 o 
  10  -2  11      219.63      119.77     70.62 o 
  -8  -1  11      268.76      293.59    107.11 o 
  -7  -1  11      138.60      135.30     90.32 o 
  -6  -1  11        0.78      -27.57     63.12 o 
  -5  -1  11       77.81       66.51     71.98 o 
  -4  -1  11      893.75      942.68    161.42 o 
  -3  -1  11     1255.35     1264.03     87.20 o 
  -2  -1  11     1542.06     1358.54    125.09 o 
  -1  -1  11      955.88      859.62     72.52 o 
   0  -1  11      397.65      367.10     55.01 o 
   1  -1  11       33.77      -41.82     27.88 o 
   2  -1  11      296.80      287.19     46.94 o 
   3  -1  11     1271.41     1317.39     70.88 o 
   4  -1  11     1555.13     1561.01    122.59 o 
   5  -1  11     1469.60     1268.35    113.99 o 
   6  -1  11      222.49      116.14     43.11 o 
   7  -1  11        1.97      -35.24     38.26 o 
   8  -1  11       95.77       42.74     56.45 o 
   9  -1  11      332.23      338.78     86.99 o 
  10  -1  11      481.73      472.63     99.55 o 
  11  -1  11      375.14      258.93     86.31 o 
  -8   0  11      347.37      329.66    104.24 o 
  -7   0  11      369.26      223.23     98.66 o 
  -6   0  11      560.36      512.87    108.93 o 
  -5   0  11      260.95      168.61     75.94 o 
  -4   0  11        7.10      -28.35     54.10 o 
  -3   0  11      307.45      237.36     81.20 o 
  -2   0  11     1935.38     1680.94    140.15 o 
  -1   0  11     2882.23     2900.29    176.64 o 
   0   0  11     2135.42     2327.09    104.07 o 
   1   0  11     2134.81     2068.93     94.83 o 
   2   0  11     1135.65     1272.45     70.93 o 
   3   0  11      108.82       69.60     31.66 o 
   4   0  11      481.58      450.85    112.81 o 
   5   0  11      686.55      700.06     77.37 o 
   6   0  11     3014.66     2855.26    114.53 o 
   7   0  11     3133.31     3146.75    126.31 o 
   8   0  11      322.04      308.88     58.22 o 
   9   0  11        6.39      -46.38     30.92 o 
  10   0  11       98.26       59.31     59.29 o 
  11   0  11      257.57      324.71     87.09 o 
  -8   1  11        1.17      -67.18     69.48 o 
  -7   1  11      132.25      118.10     77.87 o 
  -6   1  11      117.09       34.09     68.07 o 
  -5   1  11      431.76      332.16     96.42 o 
  -4   1  11     1248.69     1217.90    126.97 o 
  -3   1  11     1647.00     1438.73    133.64 o 
  -2   1  11     1184.27     1246.25    123.94 o 
  -1   1  11      137.78       63.38     62.54 o 
   0   1  11     1154.13     1068.62    107.68 o 
   1   1  11      446.10      506.62     88.34 o 
   2   1  11     2185.95     2121.67    140.88 o 
   3   1  11     1892.17     1830.23    130.28 o 
   4   1  11      319.26      296.14     81.94 o 
   5   1  11      251.76      200.50     55.59 o 
   6   1  11      320.86      312.49     50.01 o 
   7   1  11     1151.35     1168.96     76.35 o 
   8   1  11     2200.21     2255.55    109.39 o 
   9   1  11      502.88      512.06    104.81 o 
  10   1  11      224.13      231.80     59.47 o 
  11   1  11        2.83      -41.98     35.68 o 
  12   1  11       31.48       -5.75     29.94 o 
  -7   2  11      217.18      127.17     83.13 o 
  -6   2  11        0.49      -76.15     59.73 o 
  -5   2  11       28.49      -34.14     49.67 o 
  -4   2  11      241.99      144.84     75.52 o 
  -3   2  11     1533.25     1567.26    138.17 o 
  -2   2  11     2388.38     2415.78    164.49 o 
  -1   2  11     2351.14     2340.26    158.08 o 
   0   2  11      673.43      652.65     98.40 o 
   1   2  11       57.26       15.84     42.90 o 
   2   2  11      398.72      432.24     51.47 o 
   3   2  11     2342.28     2372.24     94.38 o 
   4   2  11     3558.88     3789.08    125.32 o 
   5   2  11     2114.64     2083.60     92.29 o 
   6   2  11      168.86      152.84     39.97 o 
   7   2  11        6.13      -39.96     26.64 o 
   8   2  11       48.26      -27.37     29.13 o 
   9   2  11      532.97      464.39     65.68 o 
  10   2  11      420.55      558.60     75.60 o 
  11   2  11      359.74      479.32     73.49 o 
  12   2  11      166.35      176.06     88.60 o 
  -7   3  11      339.91      354.58    103.35 o 
  -6   3  11      549.32      681.47    128.89 o 
  -5   3  11      410.47      476.96    108.20 o 
  -4   3  11      174.87      127.90     69.84 o 
  -3   3  11       38.43      -63.59     44.09 o 
  -2   3  11     1341.38     1464.84    131.97 o 
  -1   3  11     2444.66     2474.94    161.47 o 
   0   3  11     2111.47     2442.15    154.54 o 
   1   3  11     1484.23     1481.72     79.65 o 
   2   3  11      452.96      407.42     53.05 o 
   3   3  11       47.41      -14.09     26.58 o 
   4   3  11      822.59      887.55     63.58 o 
   5   3  11     2905.96     2845.11    110.41 o 
   6   3  11     2113.07     2450.12    103.96 o 
   7   3  11      748.97      790.90     77.01 o 
   8   3  11      563.21      684.35    104.89 o 
   9   3  11       31.23       12.16     36.89 o 
  10   3  11      186.59      174.70     51.94 o 
  11   3  11      277.55      286.13     68.85 o 
  12   3  11      448.05      558.99    126.81 o 
  -7   4  11       43.80       36.48     81.83 o 
  -6   4  11      364.95      225.16     87.56 o 
  -5   4  11      818.90     1077.49    141.87 o 
  -4   4  11     1218.94     1278.57    130.56 o 
  -3   4  11     1288.02     1196.11    122.17 o 
  -2   4  11      165.07       49.15     56.29 o 
  -1   4  11       92.91       54.53     32.20 o 
   0   4  11      625.35      492.06     59.58 o 
   1   4  11     1296.13     1259.97     74.22 o 
   2   4  11     2005.87     2079.55     94.34 o 
   3   4  11     1454.11     1557.35    159.44 o 
   4   4  11      759.21      768.50     60.92 o 
   5   4  11       52.36       18.60     32.16 o 
   6   4  11      757.76      908.71     68.34 o 
   7   4  11     1056.32     1244.09    116.10 o 
   8   4  11      908.49      901.37     68.80 o 
   9   4  11     1107.44     1284.66     86.27 o 
  10   4  11      356.64      288.74     60.30 o 
  11   4  11       63.96       53.08     43.59 o 
  12   4  11        1.91      -44.98     54.21 o 
  -6   5  11       48.51       28.04     77.35 o 
  -5   5  11       29.81      -48.00     55.30 o 
  -4   5  11      258.99      210.36     87.04 o 
  -3   5  11      911.60     1112.35    125.19 o 
  -2   5  11     1132.06     1115.19     77.24 o 
  -1   5  11      589.14      592.94     66.69 o 
   0   5  11      226.26      210.62     62.31 o 
   1   5  11        3.91      -38.44     26.69 o 
   2   5  11      368.88      253.84     82.25 o 
   3   5  11     1221.98     1205.11     75.78 o 
   4   5  11     1412.38     1523.55     81.89 o 
   5   5  11     1806.15     1915.92     92.67 o 
   6   5  11      561.34      689.23     69.06 o 
   7   5  11        7.63      -35.23     27.14 o 
   8   5  11      128.04       89.08     65.20 o 
   9   5  11      639.97      851.33     79.52 o 
  10   5  11      853.58      923.72     91.94 o 
  11   5  11      502.71      554.87     74.27 o 
  12   5  11      236.25       89.91     68.64 o 
  13   5  11        2.61       -5.55     25.02 o 
  -5   6  11      326.67      254.71     88.29 o 
  -4   6  11       94.13       18.92     61.66 o 
  -3   6  11       48.71      -15.54     36.61 o 
  -2   6  11      684.32      639.68     73.26 o 
  -1   6  11     1158.77     1012.85     76.63 o 
   0   6  11     1181.50     1136.96     76.53 o 
   1   6  11     2008.43     2062.84    125.09 o 
   2   6  11       48.97       -0.37     34.89 o 
   3   6  11       13.06      -30.32     37.21 o 
   4   6  11      231.80      240.80     50.32 o 
   5   6  11      764.10      965.89     90.64 o 
   6   6  11     1598.33     1683.74     85.99 o 
   7   6  11      802.26      897.35     70.71 o 
   8   6  11      713.73      769.77     67.02 o 
   9   6  11      259.09      241.13     50.93 o 
  10   6  11       26.50       11.10     34.90 o 
  11   6  11      176.63      129.41     77.45 o 
  12   6  11      412.03      256.38     86.21 o 
  13   6  11      180.81      112.58     65.20 o 
  -5   7  11      346.20      256.54    102.00 o 
  -4   7  11      598.48      624.02     91.86 o 
  -3   7  11      754.05      796.56     90.18 o 
  -2   7  11       97.88       53.39     45.16 o 
  -1   7  11       35.02       -5.93     33.68 o 
   0   7  11      222.26      203.70     56.65 o 
   1   7  11     1558.33     1598.77    107.94 o 
   2   7  11     3311.25     3145.72    124.75 o 
   3   7  11     1114.02     1281.98     80.86 o 
   4   7  11      320.41      438.68     60.71 o 
   5   7  11       29.29      -35.62     29.62 o 
   6   7  11      259.64      286.79     49.61 o 
   7   7  11      730.46      876.30    131.03 o 
   8   7  11     1806.69     1959.31    163.97 o 
   9   7  11     1286.93     1350.39    140.36 o 
  10   7  11      597.89      492.86    111.69 o 
  11   7  11      107.94       67.44     63.90 o 
  12   7  11        8.92      -44.46     42.37 o 
  13   7  11       45.56       21.68     47.17 o 
  -4   8  11       98.18       79.94     53.40 o 
  -3   8  11      370.39      459.56    247.99 o 
  -2   8  11      905.32      964.90     95.69 o 
  -1   8  11      672.99      816.96     84.41 o 
   0   8  11      323.99      233.80     57.39 o 
   1   8  11       64.64       72.44     41.17 o 
   2   8  11      112.04       52.40     51.68 o 
   3   8  11     1192.70     1143.52    120.76 o 
   4   8  11     2303.25     2466.81    173.09 o 
   5   8  11      784.89      887.87    134.89 o 
   6   8  11      285.74      279.00     90.48 o 
   7   8  11       27.53      -34.09     58.79 o 
   8   8  11      140.59       78.65     73.91 o 
   9   8  11      687.13      820.95    137.75 o 
  10   8  11      506.87      499.58    113.99 o 
  11   8  11      171.23      172.10     79.74 o 
  12   8  11       51.53       19.75     43.78 o 
  -3   9  11       34.40      -58.50     42.56 o 
  -2   9  11      137.57      163.97     80.89 o 
  -1   9  11      877.72      945.20    140.78 o 
   0   9  11     1250.60     1136.43    150.16 o 
   1   9  11     1197.75     1174.74    124.78 o 
   2   9  11      449.50      353.43     98.19 o 
   3   9  11      168.51       42.22     63.74 o 
   4   9  11       78.64      100.80     75.89 o 
   5   9  11     1525.55     1290.29    138.74 o 
   6   9  11     1498.26     1262.41    135.67 o 
   7   9  11     1176.74     1243.28    132.28 o 
   8   9  11      626.62      717.44    127.96 o 
   9   9  11       80.08      -22.67     56.60 o 
  10   9  11       87.74      -19.91     44.09 o 
  11   9  11      273.90      124.05     64.68 o 
  12   9  11      272.08      138.12     70.99 o 
  -2  10  11       28.63      -46.07     64.00 o 
  -1  10  11       14.14      -21.89     55.40 o 
   0  10  11      350.56      207.49     85.74 o 
   1  10  11      834.71     1044.96    146.77 o 
   2  10  11      980.42     1102.92    129.52 o 
   3  10  11      787.17      766.59    128.11 o 
   4  10  11      334.79      343.42    101.43 o 
   5  10  11        0.48      -37.16     58.58 o 
   6  10  11      352.75      256.33    101.32 o 
   7  10  11      418.87      293.44     90.53 o 
   8  10  11      573.70      383.46     98.35 o 
   9  10  11      474.03      339.77     89.13 o 
  10  10  11      268.33      182.27     73.39 o 
  11  10  11       63.52       44.56     48.37 o 
  12  10  11        1.29      -24.44     35.44 o 
   0  11  11      130.55       56.86     83.39 o 
   1  11  11        0.74      -32.99     60.09 o 
   2  11  11      128.83       62.39     74.48 o 
   3  11  11      350.11      365.52    105.96 o 
   4  11  11      567.42      431.82    114.46 o 
   5  11  11      670.83      775.40    144.01 o 
   6  11  11      210.17      114.56     87.77 o 
   7  11  11        4.69      -22.36     47.95 o 
   8  11  11        0.63      -21.68     43.31 o 
   9  11  11      111.18        8.86     42.53 o 
  10  11  11      229.24       76.15     56.86 o 
  11  11  11      194.61      104.24     64.21 o 
   1  12  11      437.74      321.27    118.42 o 
   2  12  11      196.54      110.65     92.31 o 
   3  12  11        3.05      -19.28     66.66 o 
   4  12  11      176.68       90.06     87.04 o 
   5  12  11      303.03      220.21    102.16 o 
   6  12  11      674.49      807.55    151.83 o 
   7  12  11      256.52      313.14    119.51 o 
   8  12  11      257.31       42.43     47.12 o 
   9  12  11       84.96       11.62     42.79 o 
  10  12  11        0.23       -2.14     32.89 o 
   4  13  11      370.25      272.17    109.71 o 
   5  13  11       94.14       23.51     78.44 o 
   6  13  11       35.97      -94.55     67.13 o 
   7  13  11      109.00       63.01     89.80 o 
   8  13  11      322.78      115.92     61.19 o 
  -3  -8  12      143.60      109.14     87.09 o 
  -2  -8  12        1.93      -77.95     51.96 o 
  -1  -8  12      171.27       73.65     65.31 o 
   0  -8  12      404.83      356.79     71.69 o 
   1  -8  12      630.92      487.75    110.39 o 
  -5  -7  12      160.42      185.18     86.99 o 
  -4  -7  12      481.97      590.24    128.40 o 
  -3  -7  12      392.56      551.56     83.08 o 
  -2  -7  12      521.13      526.20     81.46 o 
  -1  -7  12      130.25       66.70     57.29 o 
   0  -7  12        0.90      -60.76     40.51 o 
   1  -7  12      184.60       83.18     74.95 o 
   2  -7  12      712.71      747.35    131.40 o 
   3  -7  12      902.90      906.17    131.76 o 
  -6  -6  12       97.11       46.04     63.33 o 
  -5  -6  12       14.78      -59.68     39.79 o 
  -4  -6  12        2.04      -55.09     36.73 o 
  -3  -6  12      358.29      400.27     75.00 o 
  -2  -6  12      501.33      478.68     91.83 o 
  -1  -6  12      479.67      545.43     81.23 o 
   0  -6  12      397.69      349.02     65.34 o 
   1  -6  12       91.17       19.86     63.53 o 
   2  -6  12        0.05      -57.38     38.26 o 
   3  -6  12      259.00      245.07     86.05 o 
   4  -6  12      958.01      948.02    132.44 o 
   5  -6  12      735.93      547.68    115.08 o 
  -6  -5  12      289.72      378.37     77.87 o 
  -5  -5  12      354.28      362.07     71.84 o 
  -4  -5  12      334.42      332.01     68.45 o 
  -3  -5  12      207.02      173.21     58.02 o 
  -2  -5  12       63.99       22.73     47.14 o 
  -1  -5  12      406.45      479.17     82.17 o 
   0  -5  12      630.13      668.27     78.09 o 
   1  -5  12      613.48      601.07     71.38 o 
   2  -5  12      434.74      594.75    106.95 o 
   3  -5  12      261.99      163.92     72.81 o 
   4  -5  12       39.02      -10.53     57.28 o 
   5  -5  12      102.61       56.24     64.16 o 
   6  -5  12      254.91      206.92     77.82 o 
  -7  -4  12       70.05       29.18     54.96 o 
  -6  -4  12       28.18       17.41     51.02 o 
  -5  -4  12       98.29       92.69     52.22 o 
  -4  -4  12      494.65      518.97     75.52 o 
  -3  -4  12     1019.78     1130.74     90.37 o 
  -2  -4  12     1237.28     1256.90     92.19 o 
  -1  -4  12      376.82      380.92     65.07 o 
   0  -4  12        0.75      -47.82     31.88 o 
   1  -4  12      349.91      353.13     60.80 o 
   2  -4  12     1043.10      971.99    132.33 o 
   3  -4  12     1468.19     1283.83    127.90 o 
   4  -4  12     1888.90     1795.81    149.38 o 
   5  -4  12      790.08      633.58    106.38 o 
   6  -4  12       62.91      -40.34     51.29 o 
   7  -4  12        5.11      -52.54     48.26 o 
   8  -4  12      278.93      171.16     77.24 o 
  -7  -3  12      316.15      408.19     79.58 o 
  -6  -3  12      177.64      163.46     60.11 o 
  -5  -3  12       38.21      -14.73     42.45 o 
  -4  -3  12       14.42      -22.91     44.02 o 
  -3  -3  12      227.91      209.06     56.89 o 
  -2  -3  12      844.92      996.35     93.50 o 
  -1  -3  12     1280.37     1411.03     91.48 o 
   0  -3  12      691.06      812.36    112.58 o 
   1  -3  12      231.65      212.24     70.81 o 
   2  -3  12       20.80      -39.30     45.50 o 
   3  -3  12      165.54      156.88     67.86 o 
   4  -3  12      790.32      941.40    108.10 o 
   5  -3  12     1919.73     1734.62    142.39 o 
   6  -3  12      739.97      791.81    115.50 o 
   7  -3  12      323.98      145.42     70.47 o 
   8  -3  12       45.33       84.64     68.12 o 
  -7  -2  12      157.27      242.31     92.88 o 
  -6  -2  12      585.70      452.51    110.76 o 
  -5  -2  12      416.90      466.58     75.42 o 
  -4  -2  12      725.10      761.12    129.36 o 
  -3  -2  12      306.16      200.16     56.32 o 
  -2  -2  12        9.10      -32.29     34.27 o 
  -1  -2  12      716.21      717.11    102.34 o 
   0  -2  12     1784.57     1857.95     99.67 o 
   1  -2  12     2103.00     1993.43    145.26 o 
   2  -2  12     1395.07     1324.95     80.51 o 
   3  -2  12      698.45      681.16    110.08 o 
   4  -2  12      241.76      240.07     73.91 o 
   5  -2  12      591.67      444.07     91.00 o 
   6  -2  12     1167.23     1138.31    114.87 o 
   7  -2  12     1180.82      852.27    119.51 o 
   8  -2  12      694.00      540.91    103.30 o 
   9  -2  12      439.86      390.02     92.51 o 
  -7  -1  12       31.83      -69.42     66.30 o 
  -6  -1  12       88.44       93.24     88.66 o 
  -5  -1  12      347.31      343.47    102.42 o 
  -4  -1  12      707.59      784.31    125.25 o 
  -3  -1  12     1393.41     1460.92     96.50 o 
  -2  -1  12      718.24      857.75     84.37 o 
  -1  -1  12      290.21      238.23     61.50 o 
   0  -1  12        2.06      -47.37     31.58 o 
   1  -1  12      765.43      879.11     72.87 o 
   2  -1  12     1152.60     1226.83     90.25 o 
   3  -1  12     1821.98     1816.19    145.68 o 
   4  -1  12     1240.11     1358.52    124.78 o 
   5  -1  12     1981.15     2039.78    148.39 o 
   6  -1  12       22.82        1.04     47.79 o 
   7  -1  12       62.05       29.50     46.75 o 
   8  -1  12      204.75      248.30     75.26 o 
   9  -1  12      346.13      284.26     81.26 o 
  10  -1  12      479.77      424.27    102.42 o 
  -7   0  12      293.31      327.52    103.88 o 
  -6   0  12      359.48      381.84    108.15 o 
  -5   0  12       39.09      -60.25     48.37 o 
  -4   0  12       17.51       10.11     57.70 o 
  -3   0  12      251.72      287.18     90.59 o 
  -2   0  12      798.61      958.65    130.09 o 
  -1   0  12      591.07      470.70     97.41 o 
   0   0  12     1192.14     1131.90    118.99 o 
   1   0  12     1676.11     1490.12    134.37 o 
   2   0  12      185.72       94.75     61.45 o 
   3   0  12       73.72        6.41     51.34 o 
   4   0  12     1361.82     1439.98    123.68 o 
   5   0  12     1209.94     1040.58    108.78 o 
   6   0  12     2614.53     2530.50    166.00 o 
   7   0  12      834.51      770.05     76.17 o 
   8   0  12       50.76       30.32     38.38 o 
   9   0  12        1.42      -40.36     34.76 o 
  10   0  12      172.57      157.13     76.04 o 
  11   0  12      314.07      370.69     95.85 o 
  -7   1  12      229.66      238.29     91.05 o 
  -6   1  12      192.96      169.60     81.62 o 
  -5   1  12      443.50      397.01    104.35 o 
  -4   1  12      393.63      505.78    102.94 o 
  -3   1  12       43.36      -31.12     50.87 o 
  -2   1  12       61.41       -8.81     52.95 o 
  -1   1  12     1166.26     1061.33    117.11 o 
   0   1  12     1677.60     1628.55    137.18 o 
   1   1  12     1872.08     1926.37    147.81 o 
   2   1  12     1565.93     1702.83    133.17 o 
   3   1  12      730.09      594.38     96.01 o 
   4   1  12       54.85       25.12     54.83 o 
   5   1  12      487.15      398.36     79.17 o 
   6   1  12      312.72      364.51     55.12 o 
   7   1  12     1138.63     1178.79     78.26 o 
   8   1  12      762.30      854.73     75.33 o 
   9   1  12      480.17      432.09     68.19 o 
  10   1  12       94.19       57.66     45.08 o 
  11   1  12        2.85      -58.47     38.98 o 
  -7   2  12       51.62       52.17     79.38 o 
  -6   2  12       45.80        5.99     62.86 o 
  -5   2  12      130.56      119.62     81.00 o 
  -4   2  12      411.45      522.45    114.04 o 
  -3   2  12     1174.62     1055.18    122.54 o 
  -2   2  12     2528.90     2664.45    182.79 o 
  -1   2  12     2184.29     2412.45    170.17 o 
   0   2  12      475.48      338.26     83.39 o 
   1   2  12      210.17      251.59     74.90 o 
   2   2  12     1041.61     1046.00    107.52 o 
   3   2  12     1984.10     1983.08    140.00 o 
   4   2  12     1718.61     1938.98     89.67 o 
   5   2  12      777.83      851.81     64.32 o 
   6   2  12      130.87       69.29     38.08 o 
   7   2  12        1.00      -36.22     27.32 o 
   8   2  12      112.52       88.03     40.59 o 
   9   2  12      428.08      525.39    128.19 o 
  10   2  12      514.41      689.66    107.21 o 
  11   2  12      269.50      265.94     61.09 o 
  -6   3  12      305.17      137.02     83.08 o 
  -5   3  12       66.61      -69.16     54.21 o 
  -4   3  12       37.69      -77.35     54.83 o 
  -3   3  12      165.05       73.07     64.73 o 
  -2   3  12     1261.59     1201.17    129.15 o 
  -1   3  12     2703.27     2709.27    177.73 o 
   0   3  12     2217.90     2282.04    156.93 o 
   1   3  12      729.07      686.48    102.16 o 
   2   3  12       18.30      -26.27     43.47 o 
   3   3  12      198.14      168.08     44.59 o 
   4   3  12     1460.40     1523.68     81.68 o 
   5   3  12     1708.77     1778.00     89.91 o 
   6   3  12     1643.28     1809.01     92.46 o 
   7   3  12      658.04      768.84     75.77 o 
   8   3  12      245.74      176.10     47.96 o 
   9   3  12       11.55      -40.03     30.89 o 
  10   3  12      227.18      331.50     63.04 o 
  11   3  12      365.31      456.49     90.35 o 
  12   3  12      365.38      426.26     74.86 o 
  -6   4  12      300.39      148.02     87.67 o 
  -5   4  12      675.31      631.70    123.99 o 
  -4   4  12      494.63      471.69    106.69 o 
  -3   4  12      613.86      680.95    116.70 o 
  -2   4  12       57.03       27.26     64.68 o 
  -1   4  12      224.23      320.85     87.09 o 
   0   4  12     1242.99     1421.06    127.07 o 
   1   4  12     1863.82     1814.10    136.03 o 
   2   4  12      917.13     1139.02    193.11 o 
   3   4  12      958.22     1027.26     70.26 o 
   4   4  12      196.35      109.06     38.74 o 
   5   4  12      172.41      133.76     45.54 o 
   6   4  12     1051.32     1084.27     72.58 o 
   7   4  12     1652.81     1651.82     90.19 o 
   8   4  12     1098.04     1281.78     85.53 o 
   9   4  12      602.47      747.08    115.32 o 
  10   4  12       44.97       48.72     45.26 o 
  11   4  12       16.48      -31.23     40.05 o 
  12   4  12      246.70      379.03     72.04 o 
  -5   5  12      190.08      102.36     80.58 o 
  -4   5  12      700.46      808.13    128.69 o 
  -3   5  12     1344.34     1339.49    136.56 o 
  -2   5  12     1484.32     1647.01    143.80 o 
  -1   5  12      498.35      585.78    102.31 o 
   0   5  12        0.74      -42.12     32.82 o 
   1   5  12      162.42      146.45     46.65 o 
   2   5  12      504.55      637.35     70.42 o 
   3   5  12     1051.28     1120.16     77.18 o 
   4   5  12     1789.41     1930.70     94.87 o 
   5   5  12     1142.83     1257.77     80.70 o 
   6   5  12      167.56      186.91     46.25 o 
   7   5  12       17.34      -27.93     42.82 o 
   8   5  12      289.19      264.98    110.83 o 
   9   5  12      665.07      925.56    234.78 o 
  10   5  12      755.87      955.40     90.91 o 
  11   5  12      365.33      501.96     82.89 o 
  12   5  12       22.25       -0.44     36.41 o 
  -5   6  12      161.54       94.34     80.42 o 
  -4   6  12        7.73       -3.08     61.71 o 
  -3   6  12      136.40       73.91     78.23 o 
  -2   6  12      733.40      811.98    123.21 o 
  -1   6  12      969.40     1101.28     80.89 o 
   0   6  12      467.25      546.70     68.36 o 
   1   6  12      290.06      232.04     93.79 o 
   2   6  12       13.46       24.34     35.08 o 
   3   6  12       44.71       33.17     37.60 o 
   4   6  12      287.83      270.97     52.09 o 
   5   6  12     1063.82     1209.25     79.39 o 
   6   6  12     1112.51     1145.66     77.20 o 
   7   6  12      463.87      613.00     67.64 o 
   8   6  12      156.12       97.39     42.35 o 
   9   6  12       16.78      -46.14     30.76 o 
  10   6  12      167.68      167.89     51.68 o 
  11   6  12      554.42      586.82    122.74 o 
  12   6  12      208.84      141.30     76.67 o 
  -4   7  12      511.35      474.56    112.68 o 
  -3   7  12      255.04      334.93    100.28 o 
  -2   7  12        4.00      -38.14     34.83 o 
  -1   7  12      239.12      139.53     73.52 o 
   0   7  12      698.77      799.88     81.49 o 
   1   7  12      413.65      467.95     66.81 o 
   2   7  12     2817.98     2976.55    124.09 o 
   3   7  12      608.79      774.03     76.46 o 
   4   7  12       64.88       32.70     38.43 o 
   5   7  12       45.70        8.69     57.67 o 
   6   7  12      523.58      572.17     66.04 o 
   7   7  12      974.16     1253.13    135.51 o 
   8   7  12      984.96     1169.11    133.48 o 
   9   7  12      322.11      419.57    105.60 o 
  10   7  12      299.02      436.10    114.77 o 
  11   7  12        2.12      -41.85     49.20 o 
  12   7  12       77.35       67.29     71.14 o 
  -3   8  12      340.51      275.61     88.66 o 
  -2   8  12      705.77      791.42     89.57 o 
  -1   8  12      449.34      425.90     71.12 o 
   0   8  12       48.69       35.40     55.61 o 
   1   8  12        2.03      -39.11     32.00 o 
   2   8  12       27.70       -3.77     39.45 o 
   3   8  12     2119.11     2179.10    164.96 o 
   4   8  12     1768.16     1588.89    145.00 o 
   5   8  12      589.94      634.93    125.56 o 
   6   8  12       33.90      -44.82     68.43 o 
   7   8  12      121.06       13.86     61.97 o 
   8   8  12      632.30      733.54    131.19 o 
   9   8  12      605.97      723.95    135.20 o 
  10   8  12      476.35      510.21    115.71 o 
  11   8  12      457.45      364.32     99.97 o 
  12   8  12       74.98       55.30     61.03 o 
  -2   9  12      224.96      167.25     84.28 o 
  -1   9  12      835.67     1108.03    156.93 o 
   0   9  12      966.90     1132.32    150.26 o 
   1   9  12      459.95      399.46    109.30 o 
   2   9  12      203.44       80.06     77.71 o 
   3   9  12        6.09      -27.99     62.65 o 
   4   9  12      465.18      403.94    106.69 o 
   5   9  12     1398.14     1326.52    142.13 o 
   6   9  12     1389.22     1486.47    145.78 o 
   7   9  12      678.45     1011.71    146.56 o 
   8   9  12      122.90      143.59     81.57 o 
   9   9  12        6.98        8.03     63.33 o 
  10   9  12       41.20        9.85     57.85 o 
  11   9  12      146.10       77.45     63.64 o 
  12   9  12      151.22      134.37     69.58 o 
  -1  10  12      143.90       22.20     70.57 o 
   0  10  12      629.82      614.97    128.74 o 
   1  10  12      965.27     1159.00    158.55 o 
   2  10  12      826.13      970.22    149.48 o 
   3  10  12      327.87      165.53     85.11 o 
   4  10  12       22.89      -46.28     65.36 o 
   5  10  12      149.23       52.17     77.19 o 
   6  10  12      502.64      610.28    129.15 o 
   7  10  12      609.61      671.83    129.94 o 
   8  10  12      447.97      448.66    105.28 o 
   9  10  12      393.81      353.32    101.27 o 
  10  10  12      128.15       29.66     58.64 o 
  11  10  12        0.56      -21.63     43.10 o 
   0  11  12       15.40      -14.96     62.18 o 
   1  11  12       66.82        7.61     71.61 o 
   2  11  12      415.90      330.39    110.18 o 
   3  11  12      456.88      325.86    105.49 o 
   4  11  12      506.09      312.98    103.25 o 
   5  11  12      251.82      223.13     96.58 o 
   6  11  12        9.25      -79.48     59.63 o 
   7  11  12       12.76      -19.44     47.69 o 
   8  11  12       69.40       49.20     62.44 o 
   9  11  12      157.47       41.12     61.81 o 
  10  11  12      301.29      158.97     69.95 o 
  11  11  12      186.52      113.15     65.10 o 
   2  12  12       14.64      -17.67     72.13 o 
   3  12  12       17.27      -50.24     75.21 o 
   4  12  12      237.52      190.92     96.89 o 
   5  12  12      386.68      469.30    123.42 o 
   6  12  12      400.63      456.01    135.04 o 
   7  12  12      335.10      102.21     59.63 o 
   8  12  12      189.77       19.91     50.87 o 
   9  12  12       42.97       14.85     44.93 o 
  -2  -7  13      360.78      322.62     78.83 o 
  -1  -7  13       19.08      -59.06     55.77 o 
   0  -7  13       95.90      -25.38     72.19 o 
   1  -7  13      357.80      406.54    115.76 o 
  -4  -6  13       63.50        5.40     49.31 o 
  -3  -6  13      391.00      350.02    114.69 o 
  -2  -6  13      553.08      607.37    138.25 o 
  -1  -6  13      716.85      810.92     93.66 o 
   0  -6  13      176.44      107.83     55.84 o 
   1  -6  13        5.10      -59.10     66.25 o 
   2  -6  13       64.02      -36.59     59.47 o 
   3  -6  13      406.72      463.98    112.37 o 
   4  -6  13      592.31      481.44    110.08 o 
  -5  -5  13      181.92      185.50     85.74 o 
  -4  -5  13      109.80       13.96     76.54 o 
  -3  -5  13       55.03       26.33     51.48 o 
  -2  -5  13       46.03      -33.66     43.43 o 
  -1  -5  13      322.73      318.84     63.05 o 
   0  -5  13      548.40      681.15     81.92 o 
   1  -5  13      364.63      290.00     93.92 o 
   2  -5  13      259.65      367.08    103.82 o 
   3  -5  13       33.99        6.98     54.36 o 
   4  -5  13       19.44      -10.89     58.48 o 
   5  -5  13      191.68      224.43     80.42 o 
  -6  -4  13       78.36       63.30     53.62 o 
  -5  -4  13      377.87      452.24    139.71 o 
  -4  -4  13      335.76      502.26     80.21 o 
  -3  -4  13      551.23      648.05     82.77 o 
  -2  -4  13      385.35      488.97     73.43 o 
  -1  -4  13       45.66      -52.54     35.02 o 
   0  -4  13      124.72       43.46     44.77 o 
   1  -4  13      445.05      527.81     72.65 o 
   2  -4  13      643.04      793.90    124.57 o 
   3  -4  13      873.57     1012.86    133.53 o 
   4  -4  13      535.46      460.02    101.63 o 
   5  -4  13      318.16      326.69     91.73 o 
   6  -4  13        7.40      -42.27     48.63 o 
  -6  -3  13      151.73      225.87     65.27 o 
  -5  -3  13        0.35      -49.07     38.56 o 
  -4  -3  13       69.65      -13.16     42.95 o 
  -3  -3  13      188.81      250.97     63.50 o 
  -2  -3  13      873.29     1108.32     93.93 o 
  -1  -3  13      906.55     1068.88     97.48 o 
   0  -3  13      330.62      350.48     76.23 o 
   1  -3  13        2.93      -43.05     33.94 o 
   2  -3  13      202.80      163.19     74.64 o 
   3  -3  13      715.22      841.48    123.11 o 
   4  -3  13     1217.62     1285.45    130.93 o 
   5  -3  13     1073.71     1108.50    123.58 o 
   6  -3  13     1128.89     1106.57    121.91 o 
   7  -3  13      228.97      171.32     68.54 o 
   8  -3  13        1.62      -37.94     49.77 o 
  -6  -2  13      422.83      405.61    112.84 o 
  -5  -2  13      484.82      567.54    120.66 o 
  -4  -2  13      136.32       74.11     50.49 o 
  -3  -2  13       63.87       69.27     47.61 o 
  -2  -2  13       21.60      -71.18     63.20 o 
  -1  -2  13      689.77      680.35     78.06 o 
   0  -2  13     1149.80     1194.04     91.03 o 
   1  -2  13     1328.12     1204.86     82.15 o 
   2  -2  13      426.28      294.01     89.54 o 
   3  -2  13      399.56      249.19     80.32 o 
   4  -2  13       22.56       24.55     57.59 o 
   5  -2  13      564.35      394.56     89.23 o 
   6  -2  13      570.02      467.89     95.33 o 
   7  -2  13      588.52      563.21    106.69 o 
   8  -2  13      167.82      123.21     71.14 o 
   9  -2  13      139.04       85.11     69.74 o 
  -6  -1  13      134.27      104.29     84.28 o 
  -5  -1  13      529.14      526.10    119.04 o 
  -4  -1  13      691.11      822.10    130.51 o 
  -3  -1  13      750.59      743.24    122.59 o 
  -2  -1  13      142.40      144.17     76.41 o 
  -1  -1  13       35.09        6.73     38.46 o 
   0  -1  13      216.13      139.62     49.30 o 
   1  -1  13      671.91      715.85     76.31 o 
   2  -1  13     1495.71     1640.69    171.01 o 
   3  -1  13     1419.70     1448.06    133.53 o 
   4  -1  13     1533.57     1489.44    133.06 o 
   5  -1  13      797.55      748.29    112.63 o 
   6  -1  13      200.20      182.11     77.14 o 
   7  -1  13      682.74      626.96    101.84 o 
   8  -1  13      651.27      822.30    122.59 o 
   9  -1  13      565.01      426.45    100.85 o 
  -6   0  13      160.14      188.78     91.68 o 
  -5   0  13        0.11      -43.00     61.76 o 
  -4   0  13       57.00       58.43     72.13 o 
  -3   0  13      467.08      560.82    116.18 o 
  -2   0  13     1214.13     1245.16    131.97 o 
  -1   0  13      825.53     1048.40    133.43 o 
   0   0  13      462.84      421.66     95.02 o 
   1   0  13      226.18      293.75     80.84 o 
   2   0  13       18.62      -30.44     44.62 o 
   3   0  13      944.75     1024.64    125.66 o 
   4   0  13     1098.78     1039.85    113.83 o 
   5   0  13     1292.05     1389.22    128.32 o 
   6   0  13     1675.89     1514.78    132.07 o 
   7   0  13       82.18        3.60     47.53 o 
   8   0  13        9.62      -48.68     40.91 o 
   9   0  13       58.16       76.30     62.28 o 
  10   0  13      214.51      335.63     88.32 o 
  -6   1  13      264.96      179.24     90.95 o 
  -5   1  13      304.53      301.62     97.26 o 
  -4   1  13      140.11      196.08     80.27 o 
  -3   1  13       31.22       -1.56     53.37 o 
  -2   1  13       14.23      -70.00     51.55 o 
  -1   1  13      782.21      780.14    123.89 o 
   0   1  13     1246.45     1169.48    123.42 o 
   1   1  13     1274.57     1299.73    127.54 o 
   2   1  13     1629.23     1795.24    142.24 o 
   3   1  13      228.34      237.93     75.78 o 
   4   1  13      112.16      138.64     66.25 o 
   5   1  13      775.82      807.61    110.44 o 
   6   1  13      702.22      823.35    112.79 o 
   7   1  13      942.69     1016.76    112.37 o 
   8   1  13      411.48      339.87     59.13 o 
   9   1  13      298.21      290.28     61.53 o 
  10   1  13       38.15      -15.26     41.74 o 
  -6   2  13       86.73      -15.27     69.58 o 
  -5   2  13      200.83      176.84     87.30 o 
  -4   2  13      448.23      533.14    111.54 o 
  -3   2  13      450.57      544.19    107.42 o 
  -2   2  13      458.43      422.44    102.36 o 
  -1   2  13      207.61      166.73     74.32 o 
   0   2  13       48.53      -44.35     53.68 o 
   1   2  13      534.20      427.03     96.37 o 
   2   2  13     1273.33     1119.91    116.75 o 
   3   2  13     1730.25     1889.26    142.65 o 
   4   2  13     1009.83     1013.74    112.27 o 
   5   2  13       59.18       26.69     51.39 o 
   6   2  13        0.29      -36.85     35.34 o 
   7   2  13       76.07      -27.08     31.44 o 
   8   2  13      398.11      395.62    119.91 o 
   9   2  13      455.76      552.85     74.05 o 
  10   2  13      400.20      404.84     69.01 o 
  11   2  13      174.80      296.29    113.08 o 
  -5   3  13        6.75      -59.99     59.89 o 
  -4   3  13       78.80        6.57     73.07 o 
  -3   3  13      505.90      575.15    111.59 o 
  -2   3  13      966.18     1162.44    144.79 o 
  -1   3  13     1973.64     1921.94    155.53 o 
   0   3  13     1184.32     1245.57    128.32 o 
   1   3  13      208.38      213.64     72.71 o 
   2   3  13       45.53       30.91     51.03 o 
   3   3  13      598.39      670.48    102.63 o 
   4   3  13     1779.04     1926.53    139.42 o 
   5   3  13     2098.01     1942.30    369.19 o 
   6   3  13     1214.33     1202.52     94.55 o 
   7   3  13     1064.64     1146.51     78.37 o 
   8   3  13      199.94      219.05     53.07 o 
   9   3  13       83.48       33.08     41.65 o 
  10   3  13      271.77      299.53     68.57 o 
  11   3  13      468.65      623.24     83.54 o 
  -5   4  13      232.92      236.47     91.00 o 
  -4   4  13      238.85      265.14     95.75 o 
  -3   4  13       40.81      -10.16     69.84 o 
  -2   4  13        8.90      -31.64     52.90 o 
  -1   4  13      541.58      449.65    104.76 o 
   0   4  13     1589.68     1556.26    139.84 o 
   1   4  13     1735.27     1691.57    140.73 o 
   2   4  13      691.74      832.83    111.69 o 
   3   4  13      262.70      211.97     67.55 o 
   4   4  13        0.82      -23.44     28.14 o 
   5   4  13      461.42      451.81     62.19 o 
   6   4  13      851.70      902.57     71.74 o 
   7   4  13      874.20      998.48     80.77 o 
   8   4  13      856.92     1044.67     79.48 o 
   9   4  13      185.63      148.61     49.88 o 
  10   4  13        0.20      -48.01     32.01 o 
  11   4  13      112.73      127.63     51.29 o 
  -4   5  13      573.39      589.27    121.54 o 
  -3   5  13      990.18     1166.14    151.67 o 
  -2   5  13      626.68      701.28    117.01 o 
  -1   5  13      293.42      198.58     83.71 o 
   0   5  13      118.20       30.54     59.10 o 
   1   5  13      706.69      767.58    110.29 o 
   2   5  13      359.38      404.62     88.34 o 
   3   5  13     1307.86     1439.06     87.17 o 
   4   5  13     1177.06     1304.07     79.70 o 
   5   5  13      708.12      917.86     77.96 o 
   6   5  13        1.56      -37.69     33.24 o 
   7   5  13       87.16       33.60     57.91 o 
   8   5  13      553.06      644.12     74.62 o 
   9   5  13      700.58      938.38     89.85 o 
  10   5  13      351.91      506.42     72.07 o 
  11   5  13      124.44      148.38     55.70 o 
  12   5  13        8.32      -16.25     41.17 o 
  -4   6  13       56.69       47.17     77.61 o 
  -3   6  13      484.29      662.29    120.76 o 
  -2   6  13     1015.61     1131.69    150.68 o 
  -1   6  13     1131.89     1143.42    128.53 o 
   0   6  13      964.18     1004.62    114.14 o 
   1   6  13        6.21        3.60     51.86 o 
   2   6  13      175.31      184.19     50.95 o 
   3   6  13       94.95       23.36     38.65 o 
   4   6  13      773.74      942.10    142.63 o 
   5   6  13     1136.31     1427.34     86.43 o 
   6   6  13     1145.54     1155.69     81.21 o 
   7   6  13      238.00      308.46    101.87 o 
   8   6  13        0.72      -42.40     28.27 o 
   9   6  13       67.07       17.25     37.96 o 
  10   6  13      255.54      326.25     61.43 o 
  11   6  13      281.13      369.17    107.63 o 
  12   6  13      188.13      159.07     89.65 o 
  -3   7  13       61.16      -37.11     65.52 o 
  -2   7  13        3.08      -61.71     61.87 o 
  -1   7  13      318.93      371.47     96.58 o 
   0   7  13      476.07      564.83    107.84 o 
   1   7  13     1086.39     1111.90     82.16 o 
   2   7  13      760.16      812.70     95.72 o 
   3   7  13      254.91      264.04     55.08 o 
   4   7  13        5.22      -46.65     31.10 o 
   5   7  13      222.72      217.33     50.95 o 
   6   7  13      741.54      860.84     77.63 o 
   7   7  13     1367.60     1349.24    137.81 o 
   8   7  13      389.62      463.15    110.18 o 
   9   7  13       73.46      101.90     75.68 o 
  10   7  13        7.19      -86.16     59.21 o 
  11   7  13        4.32        9.28     65.78 o 
  12   7  13       41.70       93.24     81.99 o 
  -2   8  13      394.39      442.77    108.62 o 
  -1   8  13      104.70       77.61     66.87 o 
   0   8  13        0.45      -32.51     40.38 o 
   1   8  13      126.97       93.01     53.42 o 
   2   8  13      250.16      301.46     93.64 o 
   3   8  13     1303.72     1317.66    134.68 o 
   4   8  13     1228.97     1571.43    150.58 o 
   5   8  13      533.65      833.46    138.69 o 
   6   8  13       46.47       86.68     79.64 o 
   7   8  13      185.25      140.36     77.87 o 
   8   8  13      613.29      750.01    136.71 o 
   9   8  13      465.97      523.08    123.73 o 
  10   8  13      289.47      480.87    114.30 o 
  11   8  13      154.51      122.17     80.27 o 
  -1   9  13      638.35      886.99    142.29 o 
   0   9  13      454.47      436.51    110.29 o 
   1   9  13      224.45       78.49     79.69 o 
   2   9  13       12.62      -21.99     66.09 o 
   3   9  13       67.38      -32.73     66.35 o 
   4   9  13      585.82      474.56    115.03 o 
   5   9  13      708.86     1043.35    154.12 o 
   6   9  13      541.79      693.15    136.45 o 
   7   9  13      191.17      119.41     80.21 o 
   8   9  13        0.23      -30.75     60.15 o 
   9   9  13       29.47      -29.97     57.54 o 
  10   9  13      154.27      169.34     93.82 o 
  11   9  13      238.85      234.18     82.77 o 
   0  10  13      624.09      601.26    130.46 o 
   1  10  13      747.91      783.68    142.97 o 
   2  10  13      544.95      528.19    121.13 o 
   3  10  13      225.18      211.35     97.52 o 
   4  10  13       17.18      -36.17     57.18 o 
   5  10  13      338.69      311.11    104.29 o 
   6  10  13      575.72      739.69    140.99 o 
   7  10  13      647.26      664.48    133.06 o 
   8  10  13      465.90      669.96    127.49 o 
   9  10  13      206.62      196.86     85.11 o 
  10  10  13       20.33       -9.59     57.70 o 
  11  10  13        5.44      -37.74     53.42 o 
   2  11  13      576.77      579.74    128.89 o 
   3  11  13      429.55      352.96    110.70 o 
   4  11  13      276.40      232.09    101.06 o 
   5  11  13       64.74      -78.34     64.32 o 
   6  11  13       15.17      -55.93     73.49 o 
   7  11  13       42.64       -2.45     67.91 o 
   8  11  13      186.18      145.47     74.27 o 
   9  11  13      281.46      255.91     95.12 o 
  10  11  13      233.94      182.27     81.15 o 
   4  12  13      216.96      129.41     99.08 o 
   5  12  13      347.21      343.27    115.76 o 
   6  12  13      244.24       43.52     87.82 o 
   7  12  13      186.98       27.10     61.76 o 
   8  12  13       45.65       25.90     58.17 o 
  -1  -6  14      405.51      507.92    107.11 o 
   0  -6  14      103.87      -48.00     79.90 o 
   1  -6  14       27.93     -106.40     70.94 o 
  -3  -5  14       11.04      -46.85     46.18 o 
  -2  -5  14      155.16       77.04     53.06 o 
  -1  -5  14      427.98      618.23     85.25 o 
   0  -5  14      614.14      770.58     88.64 o 
   1  -5  14      334.77      213.85     93.56 o 
   2  -5  14       86.68       55.93     81.72 o 
   3  -5  14        1.11      -29.86     60.09 o 
   4  -5  14       94.98       17.46     64.68 o 
  -4  -4  14      406.62      498.26     91.65 o 
  -3  -4  14      239.94      199.38     62.46 o 
  -2  -4  14      120.11      101.26     62.91 o 
  -1  -4  14        0.08      -52.52     41.76 o 
   0  -4  14      216.69      181.86     90.95 o 
   1  -4  14      493.41      532.25    117.84 o 
   2  -4  14      576.24      455.12    109.24 o 
   3  -4  14      410.22      531.73    109.35 o 
   4  -4  14      196.92      204.57     83.29 o 
   5  -4  14        0.61      -75.78     54.47 o 
  -5  -3  14        3.61      -11.95     50.48 o 
  -4  -3  14      219.51       88.98     57.99 o 
  -3  -3  14      388.33      538.47    126.26 o 
  -2  -3  14      559.27      681.20    108.12 o 
  -1  -3  14      505.96      441.37     72.05 o 
   0  -3  14      161.41      148.75     53.81 o 
   1  -3  14        7.72      -86.47     58.74 o 
   2  -3  14      101.81       19.86     58.95 o 
   3  -3  14      747.77      733.18    119.67 o 
   4  -3  14      958.93     1048.45    145.42 o 
   5  -3  14      576.34      543.88    109.61 o 
   6  -3  14      216.48       82.66     61.97 o 
   7  -3  14       27.60        7.19     55.61 o 
  -5  -2  14      293.33      199.99     95.33 o 
  -4  -2  14       92.90       17.62     78.28 o 
  -3  -2  14        3.15      -33.86     55.53 o 
  -2  -2  14       32.71       22.20     40.49 o 
  -1  -2  14      476.95      512.50     75.42 o 
   0  -2  14      569.17      737.31     81.52 o 
   1  -2  14      330.93      389.71     65.78 o 
   2  -2  14       56.86      -34.66     62.70 o 
   3  -2  14       70.69       36.74     64.11 o 
   4  -2  14      210.51      158.92     75.16 o 
   5  -2  14      894.66      818.39    122.27 o 
   6  -2  14      690.30      578.75    107.73 o 
   7  -2  14      641.86      376.16     92.04 o 
   8  -2  14      293.72      367.81     97.47 o 
  -5  -1  14      388.69      447.09    115.45 o 
  -4  -1  14      569.76      524.59    117.84 o 
  -3  -1  14      213.07      180.55     85.22 o 
  -2  -1  14       81.58       48.78     67.44 o 
  -1  -1  14       43.54       23.92     58.22 o 
   0  -1  14      296.51      275.15     59.10 o 
   1  -1  14      962.29     1096.89     84.36 o 
   2  -1  14     1474.58     1479.54    140.15 o 
   3  -1  14      848.06     1056.12    122.74 o 
   4  -1  14     1045.88     1131.27    141.92 o 
   5  -1  14      174.18       62.75     66.09 o 
   6  -1  14      240.21       76.83     73.02 o 
   7  -1  14      481.28      366.15     86.31 o 
   8  -1  14      654.70      557.69    104.19 o 
  -5   0  14       21.96       -4.33     76.83 o 
  -4   0  14      236.54      198.21     90.74 o 
  -3   0  14      516.48      489.21    108.36 o 
  -2   0  14      689.69      672.93    124.78 o 
  -1   0  14      300.16      435.84    102.00 o 
   0   0  14      192.24      139.37     70.47 o 
   1   0  14       77.63       34.14     57.96 o 
   2   0  14      358.41      343.06     88.24 o 
   3   0  14     1411.49     1389.63    135.41 o 
   4   0  14      853.98      785.82    119.56 o 
   5   0  14     1130.50     1471.52    139.42 o 
   6   0  14      579.66      500.47     96.89 o 
   7   0  14        2.45      -43.26     45.14 o 
   8   0  14       86.20       96.16     63.64 o 
   9   0  14      293.96      193.68     75.16 o 
  -5   1  14      209.43       78.18     82.25 o 
  -4   1  14       66.97      145.26     83.39 o 
  -3   1  14        2.28      -29.86     57.75 o 
  -2   1  14      127.39      142.60     76.41 o 
  -1   1  14      872.64      965.48    133.43 o 
   0   1  14     1133.65     1285.97    130.93 o 
   1   1  14      797.60     1048.98    133.12 o 
   2   1  14      230.08      182.11     75.31 o 
   3   1  14        7.39      -47.27     43.21 o 
   4   1  14      270.16      289.89     82.82 o 
   5   1  14      655.64      636.13    110.23 o 
   6   1  14      949.79      985.96    112.37 o 
   7   1  14      568.63      601.94    103.62 o 
   8   1  14      183.33      210.51     70.57 o 
   9   1  14        6.31      -11.26     50.50 o 
  10   1  14        2.56        1.51     56.34 o 
  -5   2  14      302.07      428.54    123.94 o 
  -4   2  14      287.62      154.80     86.16 o 
  -3   2  14      297.97      274.57    100.23 o 
  -2   2  14       90.39      124.83     70.62 o 
  -1   2  14       38.20       93.03     67.65 o 
   0   2  14      471.03      515.79    103.67 o 
   1   2  14     1365.90     1435.55    136.82 o 
   2   2  14     1686.20     1682.39    144.37 o 
   3   2  14      953.62     1187.15    123.21 o 
   4   2  14      303.24      176.27     75.73 o 
   5   2  14        8.29      -46.13     45.66 o 
   6   2  14       59.32       70.94     57.96 o 
   7   2  14      299.74      294.01     79.28 o 
   8   2  14      445.84      543.98     99.55 o 
   9   2  14      370.61      434.12     94.96 o 
  10   2  14      286.78      263.83     64.19 o 
  -4   3  14       99.78        0.99     69.06 o 
  -3   3  14      328.90      321.84     98.14 o 
  -2   3  14      675.61      671.94    122.12 o 
  -1   3  14      793.13      652.81    114.35 o 
   0   3  14      645.02      721.66    115.19 o 
   1   3  14      163.72      165.69     71.56 o 
   2   3  14       21.15        2.19     53.21 o 
   3   3  14      668.32      644.26    111.49 o 
   4   3  14     1196.81     1236.97    119.10 o 
   5   3  14     1247.31     1562.73    134.52 o 
   6   3  14      743.32      848.36    114.40 o 
   7   3  14      111.61      116.70     63.17 o 
   8   3  14        7.00       16.48     37.08 o 
   9   3  14      161.02      151.10     51.44 o 
  10   3  14      343.31      486.25     75.28 o 
  11   3  14      438.92      566.47    100.80 o 
  -4   4  14       32.09      -38.26     65.41 o 
  -3   4  14        1.73      -46.02     56.71 o 
  -2   4  14      196.96      229.75     93.87 o 
  -1   4  14      561.45      788.37    128.37 o 
   0   4  14      834.91     1032.92    133.74 o 
   1   4  14      748.66      924.09    130.30 o 
   2   4  14      192.89      138.54     70.99 o 
   3   4  14        7.13      -31.22     43.62 o 
   4   4  14      166.51       85.84     56.24 o 
   5   4  14      515.87      826.79    118.68 o 
   6   4  14     1458.73     1563.98    130.82 o 
   7   4  14     1295.12     1537.70    130.93 o 
   8   4  14      671.09      702.70     80.87 o 
   9   4  14       90.95      135.41     50.92 o 
  10   4  14       10.88      -29.04     40.79 o 
  11   4  14      234.02      222.13     63.90 o 
  -3   5  14      354.59      439.90    108.51 o 
  -2   5  14      214.82      364.01    104.71 o 
  -1   5  14       60.42       -1.09     69.06 o 
   0   5  14      317.30      331.33     92.51 o 
   1   5  14      932.13     1036.52    117.32 o 
   2   5  14     1073.46     1193.87    120.29 o 
   3   5  14      598.49      698.05    110.65 o 
   4   5  14      650.50      785.25    108.15 o 
   5   5  14      199.26      117.84     66.66 o 
   6   5  14       17.42      -21.14     36.00 o 
   7   5  14      231.17      329.98    109.79 o 
   8   5  14      678.68      775.94     83.45 o 
   9   5  14      622.96      767.85     82.67 o 
  10   5  14      221.74      236.88     58.94 o 
  11   5  14        9.91      -35.92     41.32 o 
  -3   6  14      506.80      689.08    129.52 o 
  -2   6  14      713.44      858.01    134.84 o 
  -1   6  14      698.35      787.33    132.23 o 
   0   6  14      724.69      768.41    120.97 o 
   1   6  14        3.07      -48.73     52.95 o 
   2   6  14      988.95      997.74    112.22 o 
   3   6  14      596.83      729.84    111.22 o 
   4   6  14      701.25      913.07    187.29 o 
   5   6  14     1285.68     1375.18     88.03 o 
   6   6  14      732.87      915.61     86.10 o 
   7   6  14       54.45       22.17     42.52 o 
   8   6  14        9.08      -46.16     30.78 o 
   9   6  14      174.70      159.02     50.96 o 
  10   6  14      320.23      398.90     66.87 o 
  11   6  14      135.55      187.69     92.31 o 
  -2   7  14       68.79        0.10     69.53 o 
  -1   7  14      340.72      449.54    102.78 o 
   0   7  14      347.05      538.82    109.71 o 
   1   7  14      941.41     1016.56    133.22 o 
   2   7  14      412.21      396.59     89.70 o 
   3   7  14       75.87       -3.36     37.55 o 
   4   7  14        6.56      -31.74     35.92 o 
   5   7  14      366.12      319.38     61.28 o 
   6   7  14      845.62     1031.30     84.68 o 
   7   7  14      781.97      941.03    141.30 o 
   9   7  14       21.29       -4.12     63.64 o 
  10   7  14       20.73      -23.82     65.41 o 
  11   7  14       81.47      129.10     82.04 o 
  -1   8  14        2.56      -69.84     54.83 o 
   0   8  14      116.89      112.84     76.83 o 
   1   8  14      229.07      232.40     84.44 o 
   2   8  14      757.84     1006.62     94.48 o 
   3   8  14      682.51      748.92    125.87 o 
   4   8  14      574.48      604.34    119.46 o 
   5   8  14      241.86      209.94     93.09 o 
   6   8  14       17.71      -43.83     60.98 o 
   7   8  14      322.25      128.63     84.80 o 
   8   8  14      447.35      725.05    135.98 o 
   9   8  14      354.46      598.81    123.94 o 
  10   8  14      193.64      169.50     84.33 o 
  11   8  14       43.65        3.23     67.81 o 
   1   9  14       35.52      -45.66     70.52 o 
   2   9  14       15.81      -82.40     54.93 o 
   3   9  14      215.22       57.75     81.00 o 
   4   9  14      585.52      692.99    138.74 o 
   5   9  14      787.29      824.08    143.44 o 
   6   9  14      452.04      619.71    133.95 o 
   7   9  14       57.25       39.35     69.16 o 
   8   9  14        0.43      -18.35     70.52 o 
   9   9  14      124.88       84.85     86.31 o 
  10   9  14      192.43       98.72     80.32 o 
   1  10  14      497.87      433.23    116.80 o 
   2  10  14      248.75      176.74     98.61 o 
   3  10  14       73.52      -25.28     73.23 o 
   4  10  14       55.77      -92.25     65.10 o 
   5  10  14      346.35      133.48     90.69 o 
   6  10  14      560.54      604.44    128.63 o 
   7  10  14      334.92      584.37    128.48 o 
   8  10  14      227.15      216.77     90.69 o 
   9  10  14       53.01       -5.11     68.59 o 
  10  10  14        1.28      -69.06     57.49 o 
   4  11  14      161.06      128.79     91.31 o 
   5  11  14        8.96      -75.68     73.65 o 
   6  11  14       47.81      -17.67     69.42 o 
   7  11  14      158.22      195.87     93.35 o 
   8  11  14      180.67      138.01     83.55 o 
  -2  -4  15        0.57      -31.22     43.91 o 
  -1  -4  15       58.44       37.39     54.91 o 
   0  -4  15      294.52      262.84    103.56 o 
   1  -4  15      505.50      630.55    127.23 o 
   2  -4  15      449.54      568.37    120.40 o 
   3  -4  15       98.99       25.43     78.75 o 
   4  -4  15       44.57      -37.37     63.90 o 
  -3  -3  15      557.28      715.75     92.34 o 
  -2  -3  15      453.36      606.14     84.42 o 
  -1  -3  15      228.81      146.45     57.49 o 
   0  -3  15        4.89      -36.79     42.48 o 
   1  -3  15       99.96        1.56     64.26 o 
   2  -3  15      323.37      231.57     95.48 o 
   3  -3  15      781.48      644.21    123.21 o 
   4  -3  15      286.88      346.50     97.20 o 
   5  -3  15      261.83      192.95     91.68 o 
  -3  -2  15       13.21       24.08     68.90 o 
  -2  -2  15      168.45      213.63     62.31 o 
  -1  -2  15      447.92      485.99     74.28 o 
   0  -2  15      617.50      676.51     80.32 o 
   1  -2  15      353.59      339.88     97.57 o 
   2  -2  15       53.00       84.54     70.52 o 
   3  -2  15       23.36      -11.47     61.66 o 
   4  -2  15      434.01      249.92     87.77 o 
   5  -2  15      562.02      514.59    106.64 o 
   6  -2  15      682.07      580.93    112.22 o 
  -4  -1  15      432.42      567.38    126.97 o 
  -3  -1  15      123.04      179.50     88.19 o 
  -2  -1  15       21.39      -40.18     58.37 o 
  -1  -1  15        0.86      -70.44     46.96 o 
   0  -1  15      216.89      357.49    103.98 o 
   1  -1  15      821.17      918.41    139.16 o 
   2  -1  15      661.64      684.50    118.83 o 
   3  -1  15      179.76      182.89     80.53 o 
   4  -1  15      435.42      224.01     81.88 o 
   5  -1  15        3.16      -25.28     50.04 o 
   6  -1  15      266.13      173.46     77.35 o 
   7  -1  15      540.72      338.78     89.59 o 
  -4   0  15      247.48      272.54    105.23 o 
  -3   0  15      524.99      660.05    129.78 o 
  -2   0  15      407.58      397.16    103.46 o 
  -1   0  15      187.01      154.75     76.67 o 
   0   0  15       72.03       44.04     68.38 o 
   1   0  15      136.21       69.11     67.24 o 
   2   0  15      991.18     1050.23    144.37 o 
   3   0  15      887.62     1002.48    135.98 o 
   4   0  15      616.70      565.25    109.45 o 
   5   0  15      649.11      827.20    124.93 o 
   6   0  15       79.09       44.09     61.24 o 
   7   0  15       37.58      -60.88     44.62 o 
   8   0  15      341.58      338.73     92.41 o 
  -4   1  15        5.17      -29.45     69.68 o 
  -3   1  15       44.24      -61.09     58.69 o 
  -2   1  15      252.91      349.83     99.39 o 
  -1   1  15      588.80      473.36    107.42 o 
   0   1  15      624.62      668.18    117.48 o 
   1   1  15      470.53      730.31    123.84 o 
   2   1  15        4.98      -25.17     44.51 o 
   3   1  15      185.98      124.41     66.45 o 
   4   1  15      396.19      408.99     97.26 o 
   5   1  15      583.67      919.56    126.03 o 
   6   1  15      697.56      896.05    124.15 o 
   7   1  15      243.13      309.07     86.00 o 
   8   1  15       36.20       47.12     56.71 o 
   9   1  15        0.26      -19.23     54.47 o 
  -4   2  15      271.93      386.95    112.01 o 
  -3   2  15      116.56      118.99     85.27 o 
  -2   2  15       14.64      -31.64     57.80 o 
  -1   2  15       80.19        6.36     61.40 o 
   0   2  15      273.28      407.64     99.71 o 
   1   2  15      649.82      774.09    121.08 o 
   2   2  15      718.88      770.81    118.68 o 
   3   2  15      390.01      454.08     96.68 o 
   4   2  15       93.18       56.45     58.69 o 
   5   2  15        4.83      -58.53     55.40 o 
   6   2  15      140.86      135.51     66.92 o 
   7   2  15      666.19      763.51    115.81 o 
   8   2  15      453.07      458.09     95.95 o 
   9   2  15      232.68      334.35     89.28 o 
  -3   3  15      206.61      121.44     84.02 o 
  -2   3  15      311.70      377.88    107.79 o 
  -1   3  15      175.39      299.54     96.11 o 
   0   3  15        9.33      -11.57     54.62 o 
   1   3  15      149.20      112.32     71.87 o 
   2   3  15      611.18      784.88    126.76 o 
   3   3  15      946.47     1025.05    119.82 o 
   4   3  15      995.36     1147.22    138.95 o 
   5   3  15      455.84      616.12    109.97 o 
   6   3  15      278.86      301.46     86.88 o 
   7   3  15        7.67      -16.83     55.46 o 
   8   3  15      177.04      148.60     68.64 o 
   9   3  15      233.63      221.46     75.26 o 
  10   3  15      474.12      477.43    101.11 o 
  -3   4  15       46.37       28.93     76.67 o 
  -2   4  15      184.19      106.53     73.49 o 
  -1   4  15      520.51      734.74    124.20 o 
   0   4  15      588.30      597.61    117.17 o 
   1   4  15      718.77      896.63    130.82 o 
   2   4  15      330.77      459.50     95.02 o 
   3   4  15        0.30      -37.32     46.80 o 
   4   4  15      381.91      299.90     82.04 o 
   5   4  15      709.16     1030.42    131.92 o 
   6   4  15      902.62     1097.92    124.62 o 
   7   4  15      921.36      998.57    112.11 o 
   8   4  15      237.24      284.26     91.00 o 
   9   4  15        7.45      -13.39     50.61 o 
  10   4  15      103.02      104.81     52.27 o 
  -2   5  15       34.50       26.48     76.77 o 
  -1   5  15       30.42       22.26     70.73 o 
   0   5  15      601.53      805.63    130.51 o 
   1   5  15      400.72      413.32    102.42 o 
   2   5  15      796.04     1007.33    118.57 o 
   3   5  15      484.72      691.85    114.30 o 
   4   5  15       87.55      124.26     63.59 o 
   5   5  15       13.40      -36.43     58.27 o 
   6   5  15      217.36      187.37     81.05 o 
   7   5  15      307.18      342.27     90.85 o 
   8   5  15      624.90      775.34    111.12 o 
   9   5  15      326.72      476.10     74.16 o 
  10   5  15       85.33       66.66     47.27 o 
  -2   6  15      367.10      352.54    105.60 o 
  -1   6  15      356.50      562.59    123.68 o 
   0   6  15      275.22      231.47     93.03 o 
   1   6  15      131.59      144.48     74.06 o 
   2   6  15      430.31      605.38    107.58 o 
   3   6  15     1261.65     1515.45    140.83 o 
   4   6  15      793.79     1012.39    125.51 o 
   5   6  15      669.94      661.67    101.79 o 
   6   6  15      171.13      177.42     70.73 o 
   7   6  15        0.09      -48.90     35.44 o 
   8   6  15       73.06        0.84     40.34 o 
   9   6  15      333.34      420.64     69.24 o 
  10   6  15      323.25      507.24    118.83 o 
  -1   7  15      355.18      532.10    116.12 o 
   0   7  15      421.63      522.04    111.85 o 
   1   7  15      519.40      706.65    120.09 o 
   2   7  15      109.04       53.94     68.69 o 
   3   7  15       62.92      -17.67     50.24 o 
   4   7  15      410.77      636.65    107.26 o 
   5   7  15      528.53      698.26    108.51 o 
   6   7  15      712.32      948.76     93.44 o 
   7   7  15      490.60      466.01    106.43 o 
   8   7  15      115.63      103.82     79.80 o 
   9   7  15        3.07      -56.50     58.74 o 
  10   7  15       46.07      -29.86     60.20 o 
   0   8  15      102.66       59.63     65.52 o 
   1   8  15      296.95      283.95     94.34 o 
   2   8  15      407.65      521.11    100.70 o 
   5   8  15       15.74      -84.98     56.65 o 
   6   8  15       38.94       10.32     68.85 o 
   7   8  15      304.65      227.82     91.16 o 
   8   8  15      350.47      407.07    116.28 o 
   9   8  15      253.41      397.94    117.11 o 
  10   8  15       79.55       51.76     75.11 o 
   4   9  15      542.30      478.47    117.90 o 
   5   9  15      430.57      485.87    127.33 o 
   6   9  15      222.02      213.33    100.75 o 
   7   9  15        8.69      -11.52     66.92 o 
   8   9  15       77.89      -67.81     68.49 o 
   9   9  15      173.43      131.29     86.47 o 
   3  10  15        0.20      -35.55     72.86 o 
   4  10  15      139.16       24.76     88.14 o 
   5  10  15      260.98      368.28    125.82 o 
   6  10  15      371.16      546.53    132.70 o 
   7  10  15      349.69      278.64    104.40 o 
   8  10  15      100.47      150.84     91.94 o 
   0  -3  16       15.80      -69.27     71.82 o 
   1  -3  16       49.63      -68.17     69.27 o 
   2  -3  16      417.60      307.61    109.14 o 
  -1  -2  16      410.88      524.96    122.07 o 
   0  -2  16      327.65      440.08     74.34 o 
   1  -2  16       62.91        7.61     64.06 o 
   2  -2  16       13.84       -7.82     60.93 o 
   3  -2  16       49.58       14.85     76.20 o 
   4  -2  16      495.34      458.35    108.72 o 
   5  -2  16      301.50      135.30     81.46 o 
  -2  -1  16        0.67      -41.75     70.15 o 
  -1  -1  16       70.04        0.10     78.81 o 
   0  -1  16      326.26      449.65    111.85 o 
   1  -1  16      603.22      704.72    128.11 o 
   2  -1  16      466.28      377.57    101.90 o 
   3  -1  16      146.47      138.80     79.07 o 
   4  -1  16       43.26       10.42     66.77 o 
   5  -1  16      119.24       27.26     64.42 o 
   6  -1  16      258.05       89.18     68.38 o 
  -2   0  16      282.17      247.15     94.75 o 
  -1   0  16       70.33       18.76     64.32 o 
   0   0  16        0.18      -65.10     56.92 o 
   1   0  16      182.77      127.23     83.76 o 
   2   0  16      671.84      925.19    142.71 o 
   3   0  16      801.29      921.38    137.23 o 
   4   0  16      505.67      694.09    121.08 o 
   5   0  16      199.79      189.09     80.37 o 
   6   0  16        0.17      -74.51     49.67 o 
   7   0  16       64.76       20.90     60.98 o 
  -2   1  16      384.03      618.51    125.09 o 
  -1   1  16      460.52      513.03    110.86 o 
   0   1  16      428.78      520.64    109.14 o 
   1   1  16      126.40      124.31     79.80 o 
   2   1  16        6.89      -23.14     59.37 o 
   3   1  16      275.19      286.35     90.69 o 
   4   1  16      479.00      580.52    117.43 o 
   5   1  16      411.44      438.29    101.17 o 
   6   1  16      285.68      244.71     86.31 o 
   7   1  16      108.51       98.56     71.77 o 
   8   1  16        0.23      -27.42     49.72 o 
  -2   2  16       13.79      -42.48     66.40 o 
  -1   2  16       83.95       71.40     76.41 o 
   0   2  16      360.69      342.38     96.01 o 
   1   2  16      743.62     1086.35    149.64 o 
   2   2  16      695.67      712.07    121.60 o 
   3   2  16      207.59      234.07     85.01 o 
   4   2  16        5.55      -51.23     51.44 o 
   5   2  16       94.26       85.74     78.23 o 
   6   2  16      259.85      392.63    100.38 o 
   7   2  16      390.22      414.41     95.17 o 
   8   2  16      393.48      524.17    105.60 o 
  -2   3  16       77.63      100.70     71.40 o 
  -1   3  16       35.65       22.88     70.05 o 
   0   3  16        1.10      -57.65     50.35 o 
   1   3  16       93.39       98.04     71.72 o 
   2   3  16      400.53      307.61     94.91 o 
   3   3  16      642.74      710.56    122.95 o 
   4   3  16      391.88      522.04    110.70 o 
   5   3  16      234.98      305.74     89.39 o 
   6   3  16       28.56       -8.96     55.04 o 
   7   3  16       39.96      -31.79     53.21 o 
   8   3  16      299.01      351.14     92.51 o 
   9   3  16      489.79      608.56    111.49 o 
  -1   4  16      259.67      272.22     94.34 o 
   0   4  16      174.06      224.69     87.93 o 
   1   4  16       92.35       51.03     69.53 o 
   2   4  16       10.31      -39.40     61.29 o 
   3   4  16       53.15       24.55     62.08 o 
   4   4  16      441.96      404.67     95.33 o 
   5   4  16      339.30      226.83     87.20 o 
   6   4  16      545.78      669.17    116.54 o 
   7   4  16      325.62      408.63     99.08 o 
   8   4  16       24.85      -72.45     55.61 o 
   9   4  16       49.79      -21.84     57.02 o 
  -1   5  16      146.03       51.81     76.15 o 
   0   5  16      585.67      641.55    118.31 o 
   1   5  16      398.77      603.66    121.70 o 
   2   5  16      327.88      502.34    109.24 o 
   3   5  16      285.45      448.71     99.08 o 
   4   5  16        3.85      -35.13     51.34 o 
   5   5  16      224.20      268.21     87.98 o 
   6   5  16      312.75      409.83    102.10 o 
   7   5  16      472.34      774.87    121.75 o 
   8   5  16      490.61      586.15    106.33 o 
   9   5  16      189.94      198.63     79.54 o 
   0   6  16       36.84      -12.56     58.64 o 
   1   6  16      199.15      215.21     84.85 o 
   2   6  16      487.77      622.63    116.65 o 
   3   6  16      687.73      619.56    112.74 o 
   4   6  16     1001.66     1261.73    126.60 o 
   5   6  16      318.64      530.06    113.36 o 
   6   6  16        6.81      -44.82     51.18 o 
   7   6  16       35.68       -8.18     57.59 o 
   8   6  16      206.98      226.93     76.36 o 
   9   6  16      271.92      403.73     95.12 o 
   1   7  16      268.47      238.40     87.98 o 
   2   7  16        2.52      -33.46     55.98 o 
   3   7  16       83.44       -1.62     63.64 o 
   4   7  16      478.48      596.88    110.34 o 
   5   7  16      663.48      973.51    123.21 o 
   6   7  16      496.44      726.77    116.91 o 
   9   7  16       34.22      -34.45     65.57 o 
   8   8  16      292.84      442.98    119.56 o 
   7   9  16        3.82      -89.18     61.24 o 
   2  -1  17      154.05      201.97     89.28 o 
   3  -1  17      103.01       17.36     71.93 o 
   0   0  17       43.53      105.96     87.67 o 
   1   0  17      326.52      296.41     97.78 o 
   2   0  17      470.52      662.40    126.97 o 
   3   0  17      390.40      475.24    110.39 o 
   4   0  17      214.11      159.38     83.81 o 
   5   0  17        7.81       -5.47     59.94 o 
   0   1  17      191.69      178.46     95.90 o 
   1   1  17       22.29      -38.73     58.06 o 
   2   1  17       65.50      -21.73     52.17 o 
   3   1  17      314.25      295.89    100.85 o 
   4   1  17      464.20      451.68    106.48 o 
   5   1  17      421.88      496.92    110.55 o 
   6   1  17      180.62      206.29     83.65 o 
   0   2  17      396.77      462.89    110.03 o 
   1   2  17      491.16      571.19    118.89 o 
   2   2  17      259.95      322.78     95.64 o 
   3   2  17       31.25        6.57     63.90 o 
   4   2  17       30.24      -34.40     60.04 o 
   5   2  17       88.28      132.44     81.31 o 
   6   2  17      334.27      303.50     97.26 o 
   7   2  17      296.71      345.66     95.85 o 
   0   3  17       32.17       -4.80     67.65 o 
   1   3  17      167.44      211.35     87.30 o 
   2   3  17      463.23      654.06    125.56 o 
   3   3  17      393.52      437.19    103.88 o 
   4   3  17      167.67      203.63     89.96 o 
   5   3  17      119.87      -29.45     64.63 o 
   6   3  17        2.42      -51.39     55.93 o 
   7   3  17      183.75      230.37     87.88 o 
   0   4  17       40.46       59.26     66.97 o 
   1   4  17       20.73       34.40     68.54 o 
   2   4  17       22.95      -58.43     55.35 o 
   3   4  17      208.30      227.35     88.66 o 
   4   4  17      328.18      460.54    100.07 o 
   5   4  17      409.48      688.30    130.51 o 
   6   4  17      324.56      470.76    107.52 o 
   7   4  17       59.69       -5.84     61.76 o 
   1   5  17      304.54      414.83    111.22 o 
   2   5  17      338.48      421.19    100.33 o 
   3   5  17       81.36       59.47     73.85 o 
   4   5  17       17.07      -10.68     58.69 o 
   5   5  17      149.78      119.04     82.66 o 
   6   5  17      293.08      224.90     97.99 o 
   7   5  17      370.46      627.48    120.87 o 
   2   6  17      455.36      622.89    120.35 o 
   3   6  17      401.49      584.69    115.66 o 
   4   6  17      193.61      321.27     86.42 o 
   5   6  17       66.53       45.81     70.41 o 
   6   6  17       58.77      -37.74     58.32 o 
   7   6  17      150.45      227.61     81.15 o 
   3   7  17      247.22      314.44     98.40 o 
   4   7  17      436.60      632.95    113.99 o 
   5   7  17      565.49      717.49    117.48 o 
                                                 
